# Supplementary material for: Implant-to-implant wireless networking with metamaterial textiles
Source: Nat Commun. 2023 Jul 19;14:4335. doi: 10.1038/s41467-023-39850-2 (PMC10356940; doi:10.1038/s41467-023-39850-2)
Supplement: Supplementary file 6 — Source Data [file 41467_2023_39850_MOESM6_ESM.xlsx]

## Sheet: Figure 1f
Figure 1f
	x data	y data
	Distance (cm)	Surface	Relay	Radiative
	10	-62.8524	-83.8547	-94.3157
	15	-62.9922	-86.862	-102.008
	20	-63.4744	-89.1613	-103.951
	25	-64.7962	-91.0917	-104.164
	30	-65.3967	-92.5985	-106.511
	35	-66.6119	-94.6284	-110.524
	40	-67.7875	-96.2866	-112.866
	45	-68.9059	-97.9061	-120.619
	50	-69.9647	-99.7587	-126.43

## Sheet: Figure 2e
Figure 2e
		port 1	port 2	port 3	port 4	port 5	port 1	port 2	port 3	port 4	port 5
	x data	y data	y data	y data	y data	y data	y data	y data	y data	y data	y data
	frequency (GHz)	amplitude	amplitude	amplitude	amplitude	amplitude	phase (π)	phase (π)	phase (π)	phase (π)	phase (π)
	2.3	0.364366	0.392534	0.0616967	0.668705	1.06756	-0.701205	0.718427	0.810406	-0.159385	0.809643
	2.301	0.365045	0.394481	0.0632958	0.676639	1.07794	-0.701047	0.71692	0.805795	-0.163528	0.80614
	2.302	0.365687	0.396433	0.0649131	0.684851	1.08862	-0.700885	0.715477	0.801871	-0.167329	0.802908
	2.303	0.36629	0.398414	0.0665775	0.693523	1.09985	-0.700707	0.714105	0.798635	-0.170791	0.799947
	2.304	0.366854	0.40045	0.0683211	0.702849	1.11189	-0.700499	0.712809	0.796066	-0.17393	0.79725
	2.305	0.367383	0.402568	0.0701796	0.713032	1.12499	-0.700247	0.711589	0.794115	-0.176778	0.794795
	2.306	0.367882	0.4048	0.0721904	0.724276	1.13943	-0.699937	0.710441	0.792707	-0.179384	0.792545
	2.307	0.368363	0.407177	0.0743926	0.736782	1.15548	-0.699556	0.709357	0.791743	-0.181809	0.790454
	2.308	0.368838	0.40973	0.0768249	0.750745	1.17341	-0.699092	0.708327	0.791097	-0.184128	0.788461
	2.309	0.369322	0.412489	0.0795246	0.766341	1.19345	-0.698533	0.707335	0.790625	-0.186426	0.786496
	2.31	0.369835	0.415484	0.0825265	0.783727	1.21582	-0.69787	0.70636	0.790171	-0.188797	0.784483
	2.311	0.370399	0.418741	0.0858614	0.803036	1.2407	-0.697095	0.705379	0.789573	-0.191338	0.782337
	2.312	0.371038	0.422285	0.0895553	0.82437	1.26824	-0.696204	0.704365	0.788672	-0.194146	0.779973
	2.313	0.371778	0.426135	0.0936288	0.847801	1.29854	-0.695195	0.70329	0.78732	-0.197315	0.777307
	2.314	0.372649	0.430306	0.0980965	0.873369	1.33165	-0.694071	0.70212	0.785386	-0.200933	0.774257
	2.315	0.37368	0.434807	0.102967	0.901078	1.3676	-0.692837	0.700824	0.78276	-0.205077	0.770749
	2.316	0.374902	0.439644	0.108244	0.930901	1.40634	-0.691503	0.699366	0.779353	-0.209814	0.766716
	2.317	0.376346	0.444813	0.113923	0.96278	1.44781	-0.690084	0.697714	0.775103	-0.2152	0.7621
	2.318	0.378042	0.450305	0.119998	0.996628	1.49187	-0.688598	0.695834	0.769967	-0.221277	0.756855
	2.319	0.380019	0.456105	0.126456	1.03233	1.53837	-0.687068	0.693693	0.763923	-0.228076	0.750943
	2.32	0.382304	0.462188	0.13328	1.06974	1.58711	-0.685522	0.691262	0.756965	-0.235617	0.744337
	2.321	0.384921	0.468525	0.140448	1.10871	1.63784	-0.683992	0.688515	0.7491	-0.24391	0.73702
	2.322	0.387888	0.475077	0.147937	1.14903	1.69031	-0.682511	0.685426	0.740348	-0.252957	0.728983
	2.323	0.391221	0.4818	0.155717	1.19051	1.74422	-0.681118	0.681975	0.730733	-0.262753	0.720223
	2.324	0.394929	0.488641	0.163756	1.23291	1.79923	-0.679852	0.678146	0.720288	-0.273286	0.710746
	2.325	0.399014	0.495542	0.172018	1.27599	1.85498	-0.678753	0.673927	0.709047	-0.284539	0.700561
	2.326	0.403471	0.502437	0.180463	1.31948	1.9111	-0.677862	0.669309	0.69705	-0.296491	0.689685
	2.327	0.408287	0.509257	0.189049	1.36309	1.96717	-0.677218	0.664289	0.684335	-0.309118	0.678137
	2.328	0.413441	0.515925	0.197728	1.40653	2.02277	-0.676857	0.658869	0.670943	-0.322393	0.66594
	2.329	0.418902	0.522362	0.206451	1.44948	2.07745	-0.676813	0.653056	0.656918	-0.336286	0.653122
	2.33	0.424633	0.528486	0.215163	1.49161	2.13075	-0.677114	0.64686	0.6423	-0.350764	0.63971
	2.331	0.430586	0.534214	0.223809	1.5326	2.1822	-0.677782	0.640297	0.627134	-0.365792	0.625739
	2.332	0.436709	0.539461	0.23233	1.57209	2.23133	-0.678836	0.633389	0.611463	-0.381334	0.611243
	2.333	0.442941	0.544147	0.240667	1.60975	2.27767	-0.680286	0.62616	0.595332	-0.397351	0.596261
	2.334	0.449216	0.548193	0.248758	1.64524	2.32076	-0.682133	0.618642	0.578788	-0.413801	0.580831
	2.335	0.455466	0.551526	0.256543	1.67825	2.36017	-0.684376	0.610868	0.561876	-0.430642	0.564997
	2.336	0.461619	0.554082	0.263963	1.70846	2.39548	-0.687003	0.602877	0.544645	-0.44783	0.548802
	2.337	0.467603	0.555804	0.270961	1.7356	2.42633	-0.689998	0.594711	0.527142	-0.465318	0.532292
	2.338	0.473349	0.556647	0.277485	1.75942	2.4524	-0.693336	0.586413	0.509418	-0.483059	0.515515
	2.339	0.47879	0.55658	0.283487	1.77971	2.47342	-0.696991	0.578031	0.491521	-0.501006	0.498519
	2.34	0.483866	0.555582	0.288924	1.79629	2.48919	-0.70093	0.569615	0.4735	-0.51911	0.481352
	2.341	0.48852	0.553649	0.293761	1.80904	2.49956	-0.705117	0.561214	0.455405	-0.537323	0.464063
	2.342	0.492708	0.55079	0.297971	1.81789	2.50446	-0.709514	0.552879	0.437282	-0.555598	0.4467
	2.343	0.496392	0.547028	0.301533	1.8228	2.50389	-0.714081	0.544661	0.419179	-0.573888	0.429309
	2.344	0.499543	0.542399	0.304436	1.8238	2.49791	-0.718777	0.536609	0.401139	-0.592149	0.411936
	2.345	0.502143	0.536952	0.306676	1.82095	2.48665	-0.723562	0.528772	0.383205	-0.610339	0.394624
	2.346	0.504185	0.530746	0.308258	1.81436	2.47028	-0.728397	0.521195	0.365417	-0.628418	0.377415
	2.347	0.505668	0.52385	0.309192	1.80417	2.44905	-0.733244	0.513924	0.347811	-0.646347	0.360347
	2.348	0.506602	0.516339	0.309496	1.79055	2.42322	-0.738069	0.506998	0.330421	-0.664092	0.343455
	2.349	0.507005	0.508295	0.309193	1.77371	2.3931	-0.742837	0.500457	0.313278	-0.681622	0.326772
	2.35	0.506898	0.499803	0.30831	1.75388	2.35903	-0.747519	0.494334	0.29641	-0.698908	0.310328
	2.351	0.506313	0.490951	0.30688	1.73127	2.32135	-0.752089	0.48866	0.279841	-0.715925	0.294151
	2.352	0.505282	0.481826	0.304937	1.70615	2.28042	-0.756521	0.483463	0.263593	-0.732648	0.278264
	2.353	0.503841	0.472514	0.302516	1.67876	2.2366	-0.760795	0.478766	0.247686	-0.749057	0.262691
	2.354	0.502031	0.463102	0.299655	1.64933	2.19025	-0.764893	0.474587	0.232137	-0.765134	0.247451
	2.355	0.499891	0.45367	0.296393	1.61813	2.14171	-0.768801	0.470942	0.21696	-0.780862	0.232563
	2.356	0.497463	0.444298	0.292766	1.58538	2.09133	-0.772506	0.46784	0.202168	-0.796225	0.218043
	2.357	0.494789	0.435058	0.288813	1.55131	2.03942	-0.775999	0.465286	0.187774	-0.81121	0.203909
	2.358	0.491908	0.42602	0.28457	1.51615	1.98631	-0.779274	0.463282	0.173788	-0.825803	0.190174
	2.359	0.48886	0.417247	0.280073	1.48009	1.93227	-0.782324	0.461821	0.160219	-0.839993	0.176855
	2.36	0.485683	0.408798	0.275356	1.44335	1.87758	-0.785149	0.460894	0.147077	-0.853766	0.163965
	2.361	0.482414	0.400725	0.270452	1.40609	1.82252	-0.787747	0.460483	0.134371	-0.86711	0.15152
	2.362	0.479087	0.393072	0.265395	1.36851	1.76731	-0.79012	0.460568	0.122109	-0.880013	0.139535
	2.363	0.475735	0.38588	0.260215	1.33077	1.71221	-0.792272	0.461119	0.110299	-0.892462	0.128025
	2.364	0.472387	0.379181	0.254941	1.29303	1.65741	-0.794207	0.462104	0.0989502	-0.904445	0.117006
	2.365	0.469072	0.373	0.249604	1.25544	1.60314	-0.795932	0.463481	0.0880698	-0.915948	0.106494
	2.366	0.465816	0.367356	0.24423	1.21814	1.54958	-0.797455	0.465207	0.077666	-0.926958	0.0965065
	2.367	0.46264	0.362261	0.238847	1.18128	1.49694	-0.798785	0.467233	0.0677463	-0.937461	0.0870592
	2.368	0.459567	0.357717	0.233481	1.14499	1.44538	-0.799933	0.469506	0.0583174	-0.947444	0.0781679
	2.369	0.456614	0.353722	0.228158	1.10939	1.39508	-0.800912	0.471972	0.0493851	-0.956895	0.0698473
	2.37	0.453796	0.350266	0.222903	1.07462	1.34621	-0.801733	0.474574	0.0409537	-0.965803	0.06211
	2.371	0.451127	0.347332	0.217739	1.04078	1.29891	-0.802412	0.477257	0.0330252	-0.97416	0.0549658
	2.372	0.448617	0.344896	0.212691	1.00798	1.25333	-0.802963	0.479969	0.0255994	-0.981959	0.0484205
	2.373	0.446273	0.342931	0.207779	0.976349	1.2096	-0.803401	0.482658	0.0186726	-0.9892	0.042475
	2.374	0.444101	0.341403	0.203025	0.945967	1.16784	-0.803741	0.485278	0.0122372	-0.995885	0.0371237
	2.375	0.442102	0.340275	0.198448	0.916926	1.12817	-0.804001	0.487789	0.00628121	-1.00202	0.0323535
	2.376	0.440277	0.339508	0.194064	0.889304	1.09065	-0.804194	0.490155	0.000787576	-1.00763	0.0281427
	2.377	0.438622	0.339059	0.189889	0.863164	1.05536	-0.804338	0.492349	-0.00426625	-1.01273	0.02446
	2.378	0.437133	0.338885	0.185936	0.838555	1.02233	-0.804445	0.49435	-0.00890847	-1.01736	0.0212644
	2.379	0.435803	0.338945	0.182213	0.815508	0.991583	-0.804531	0.496142	-0.0131729	-1.02155	0.0185049
	2.38	0.434622	0.339195	0.178727	0.794035	0.963094	-0.804608	0.497719	-0.0170987	-1.02536	0.0161213
	2.381	0.433579	0.339596	0.175481	0.774128	0.936818	-0.804687	0.499077	-0.0207296	-1.02883	0.0140458
	2.382	0.432664	0.34011	0.172474	0.755757	0.912679	-0.804779	0.50022	-0.0241132	-1.03204	0.0122044
	2.383	0.431862	0.340702	0.169701	0.738871	0.890569	-0.804892	0.501157	-0.0272996	-1.03504	0.01052
	2.384	0.43116	0.341342	0.167155	0.723398	0.870354	-0.805031	0.5019	-0.0303399	-1.03791	0.00891474
	2.385	0.430543	0.342002	0.164823	0.709248	0.851877	-0.805204	0.502465	-0.0332849	-1.04071	0.00731353
	2.386	0.429999	0.34266	0.162691	0.696314	0.834961	-0.805412	0.502869	-0.0361832	-1.04351	0.00564653
	2.387	0.429513	0.343297	0.160743	0.684475	0.819418	-0.805657	0.503133	-0.03908	-1.04636	0.0038519
	2.388	0.429072	0.343899	0.158958	0.673601	0.805048	-0.80594	0.503276	-0.0420155	-1.04933	0.00187778
	2.389	0.428665	0.344456	0.157316	0.663556	0.791653	-0.806259	0.503321	-0.0450241	-1.05245	-0.000316357
	2.39	0.428279	0.344963	0.155795	0.654202	0.779035	-0.806611	0.503286	-0.0481336	-1.05577	-0.00275892
	2.391	0.427907	0.345417	0.154374	0.645402	0.767007	-0.806993	0.503193	-0.0513645	-1.05929	-0.00546618
	2.392	0.427539	0.345822	0.15303	0.637025	0.755394	-0.807401	0.503059	-0.0547303	-1.06305	-0.00844264
	2.393	0.42717	0.346181	0.151743	0.628947	0.744038	-0.807829	0.5029	-0.0582373	-1.06704	-0.0116819
	2.394	0.426795	0.346503	0.150493	0.621055	0.732798	-0.808273	0.502731	-0.0618852	-1.07125	-0.015168
	2.395	0.426411	0.346796	0.149263	0.613248	0.721556	-0.808725	0.502564	-0.0656675	-1.07568	-0.0188762
	2.396	0.426016	0.347072	0.148036	0.60544	0.710213	-0.809181	0.502409	-0.0695725	-1.08031	-0.0227749
	2.397	0.425611	0.347343	0.146799	0.597557	0.698695	-0.809636	0.502271	-0.0735838	-1.08511	-0.0268266
	2.398	0.425196	0.347622	0.145541	0.589541	0.686946	-0.810084	0.502156	-0.0776809	-1.09004	-0.0309892
	2.399	0.424774	0.347922	0.144252	0.581351	0.674933	-0.810521	0.502064	-0.0818407	-1.09508	-0.0352173
	2.4	0.424348	0.348256	0.142927	0.572956	0.662643	-0.810943	0.501995	-0.0860377	-1.10018	-0.0394631
	2.401	0.423924	0.348635	0.141561	0.564343	0.65008	-0.811347	0.501945	-0.0902446	-1.10531	-0.0436775
	2.402	0.423505	0.349069	0.140154	0.55551	0.637266	-0.81173	0.50191	-0.0944337	-1.11042	-0.0478107
	2.403	0.423098	0.349567	0.138705	0.546467	0.624239	-0.812091	0.501883	-0.0985769	-1.11547	-0.0518138
	2.404	0.422708	0.350138	0.137217	0.537237	0.611049	-0.81243	0.501854	-0.102647	-1.12043	-0.0556389
	2.405	0.42234	0.350784	0.135695	0.527851	0.597759	-0.812746	0.501816	-0.106617	-1.12525	-0.0592405
	2.406	0.421999	0.35151	0.134146	0.51835	0.584441	-0.813041	0.501757	-0.110462	-1.12989	-0.0625763
	2.407	0.421692	0.352317	0.132577	0.508782	0.571174	-0.813317	0.501667	-0.114161	-1.13432	-0.0656086
	2.408	0.421421	0.353203	0.130996	0.499201	0.558043	-0.813576	0.501538	-0.117692	-1.13851	-0.0683051
	2.409	0.421191	0.354164	0.129414	0.489666	0.545139	-0.81382	0.501358	-0.121041	-1.14243	-0.0706403
	2.41	0.421005	0.355196	0.127842	0.480239	0.532548	-0.814055	0.50112	-0.124194	-1.14606	-0.0725968
	2.411	0.420865	0.356291	0.12629	0.470984	0.52036	-0.814283	0.500815	-0.127143	-1.14939	-0.0741666
	2.412	0.420772	0.357442	0.124768	0.461963	0.508656	-0.814509	0.500437	-0.129885	-1.1524	-0.0753521
	2.413	0.420726	0.358638	0.123289	0.453237	0.497512	-0.814737	0.499981	-0.132421	-1.15509	-0.076167
	2.414	0.420726	0.359869	0.121861	0.444865	0.486995	-0.814972	0.499444	-0.134758	-1.15747	-0.0766367
	2.415	0.420771	0.361124	0.120495	0.436896	0.477157	-0.815217	0.498824	-0.136907	-1.15957	-0.0767985
	2.416	0.420858	0.362392	0.119197	0.429376	0.468039	-0.815477	0.498122	-0.138885	-1.1614	-0.0767005
	2.417	0.420984	0.363662	0.117975	0.422339	0.459663	-0.815755	0.497338	-0.140713	-1.16299	-0.0764009
	2.418	0.421145	0.364923	0.116834	0.415811	0.452035	-0.816053	0.496476	-0.142416	-1.1644	-0.0759652
	2.419	0.421336	0.366164	0.115776	0.409805	0.445144	-0.816376	0.495541	-0.144024	-1.16566	-0.0754643
	2.42	0.421552	0.367378	0.114803	0.404324	0.43896	-0.816723	0.494538	-0.145565	-1.16683	-0.0749711
	2.421	0.421788	0.368556	0.113914	0.399356	0.433438	-0.817096	0.493474	-0.147074	-1.16797	-0.0745572
	2.422	0.42204	0.369692	0.113108	0.394882	0.428518	-0.817497	0.492357	-0.148581	-1.16913	-0.0742902
	2.423	0.4223	0.37078	0.112379	0.390869	0.42413	-0.817924	0.491194	-0.150118	-1.17036	-0.0742305
	2.424	0.422565	0.371818	0.111721	0.387276	0.420191	-0.818377	0.489995	-0.151715	-1.17172	-0.0744291
	2.425	0.42283	0.372803	0.111128	0.384052	0.416615	-0.818855	0.488767	-0.153397	-1.17325	-0.0749261
	2.426	0.42309	0.373735	0.11059	0.381144	0.413313	-0.819355	0.487519	-0.155188	-1.17498	-0.0757496
	2.427	0.423342	0.374616	0.110099	0.37849	0.410195	-0.819875	0.48626	-0.157105	-1.17696	-0.0769156
	2.428	0.423583	0.375449	0.109644	0.376029	0.407173	-0.820413	0.484996	-0.159162	-1.17919	-0.0784281
	2.429	0.42381	0.376238	0.109215	0.3737	0.404166	-0.820966	0.483735	-0.161367	-1.18169	-0.0802798
	2.43	0.424021	0.376988	0.108802	0.371441	0.4011	-0.82153	0.482482	-0.163725	-1.18447	-0.0824537
	2.431	0.424217	0.377705	0.108396	0.369196	0.397908	-0.822102	0.481243	-0.166232	-1.18751	-0.0849236
	2.432	0.424396	0.378397	0.107987	0.366913	0.394534	-0.822679	0.48002	-0.168884	-1.19081	-0.0876561
	2.433	0.424559	0.379072	0.107566	0.364543	0.390935	-0.823259	0.478817	-0.171671	-1.19435	-0.0906113
	2.434	0.424708	0.379737	0.107126	0.362047	0.387074	-0.823837	0.477635	-0.174578	-1.1981	-0.0937449
	2.435	0.424845	0.3804	0.106661	0.359392	0.382931	-0.824412	0.476474	-0.17759	-1.20202	-0.0970084
	2.436	0.424972	0.381068	0.106165	0.35655	0.378493	-0.824982	0.475333	-0.180687	-1.20609	-0.100351
	2.437	0.425091	0.381749	0.105636	0.353505	0.37376	-0.825544	0.474211	-0.183847	-1.21028	-0.10372
	2.438	0.425207	0.38245	0.105069	0.350245	0.368741	-0.826098	0.473103	-0.187049	-1.21453	-0.107063
	2.439	0.425322	0.383176	0.104465	0.346767	0.363455	-0.826642	0.472006	-0.190268	-1.21882	-0.110327
	2.44	0.425439	0.383932	0.103823	0.343077	0.357933	-0.827176	0.470916	-0.193482	-1.22309	-0.11346
	2.441	0.425563	0.384722	0.103145	0.339184	0.352209	-0.827701	0.469828	-0.196666	-1.22731	-0.116413
	2.442	0.425697	0.385548	0.102434	0.335107	0.346329	-0.828216	0.468735	-0.199799	-1.23145	-0.119138
	2.443	0.425844	0.386411	0.101692	0.33087	0.340341	-0.828723	0.467633	-0.202859	-1.23545	-0.121595
	2.444	0.426006	0.387311	0.100926	0.326501	0.3343	-0.829223	0.466516	-0.205827	-1.2393	-0.123747
	2.445	0.426186	0.388248	0.10014	0.322034	0.328264	-0.829718	0.465377	-0.208686	-1.24295	-0.125564
	2.446	0.426386	0.389218	0.0993406	0.317506	0.322293	-0.830211	0.464213	-0.211422	-1.24637	-0.127024
	2.447	0.426607	0.390219	0.0985347	0.312957	0.316448	-0.830702	0.463018	-0.214023	-1.24955	-0.128114
	2.448	0.426851	0.391246	0.0977292	0.308428	0.310786	-0.831195	0.461789	-0.216482	-1.25247	-0.128834
	2.449	0.427117	0.392293	0.0969313	0.303961	0.305364	-0.831693	0.460521	-0.218796	-1.25512	-0.129192
	2.45	0.427406	0.393355	0.0961481	0.299599	0.300232	-0.832196	0.459214	-0.220964	-1.25749	-0.129211
	2.451	0.427715	0.394426	0.0953863	0.29538	0.295433	-0.832709	0.457865	-0.22299	-1.25959	-0.128924
	2.452	0.428045	0.395499	0.0946523	0.291343	0.291003	-0.833233	0.456474	-0.224884	-1.26144	-0.128378
	2.453	0.428393	0.396568	0.0939518	0.28752	0.286967	-0.83377	0.45504	-0.226656	-1.26305	-0.127628
	2.454	0.428756	0.397626	0.0932894	0.283939	0.28334	-0.834322	0.453565	-0.228324	-1.26445	-0.12674
	2.455	0.429133	0.398667	0.0926691	0.280623	0.280124	-0.83489	0.452052	-0.229905	-1.26568	-0.125784
	2.456	0.429521	0.399686	0.0920936	0.277586	0.277312	-0.835475	0.450502	-0.231423	-1.26678	-0.124833
	2.457	0.429915	0.400677	0.0915645	0.274836	0.274884	-0.836078	0.448919	-0.232899	-1.2678	-0.123963
	2.458	0.430314	0.401637	0.0910821	0.272373	0.272809	-0.836699	0.447307	-0.234359	-1.26879	-0.123241
	2.459	0.430714	0.402561	0.0906455	0.270191	0.271048	-0.837338	0.44567	-0.235827	-1.26981	-0.122732
	2.46	0.431112	0.403448	0.0902527	0.268274	0.269556	-0.837994	0.444013	-0.237328	-1.27089	-0.122489
	2.461	0.431505	0.404296	0.0899006	0.266602	0.268281	-0.838667	0.442341	-0.238884	-1.27209	-0.122556
	2.462	0.431891	0.405105	0.089585	0.265147	0.267166	-0.839356	0.440658	-0.240517	-1.27346	-0.122965
	2.463	0.432267	0.405875	0.0893012	0.263878	0.266157	-0.840058	0.438968	-0.242244	-1.27502	-0.123734
	2.464	0.432632	0.406608	0.0890435	0.262759	0.265197	-0.840773	0.437277	-0.244081	-1.27681	-0.12487
	2.465	0.432984	0.407306	0.0888059	0.261753	0.264231	-0.841498	0.435589	-0.246038	-1.27885	-0.126368
	2.466	0.433322	0.407972	0.088582	0.260821	0.26321	-0.842231	0.433906	-0.248122	-1.28115	-0.128212
	2.467	0.433647	0.408611	0.0883655	0.259926	0.262088	-0.842971	0.432232	-0.250338	-1.28372	-0.130379
	2.468	0.433956	0.409227	0.0881501	0.259029	0.260825	-0.843715	0.430569	-0.252685	-1.28656	-0.132836
	2.469	0.434253	0.409825	0.0879297	0.258096	0.259389	-0.844462	0.42892	-0.255158	-1.28964	-0.135542
	2.47	0.434536	0.41041	0.0876987	0.257094	0.257754	-0.84521	0.427284	-0.257751	-1.29297	-0.138455
	2.471	0.434807	0.410986	0.0874521	0.255996	0.2559	-0.845957	0.425663	-0.260452	-1.29652	-0.141526
	2.472	0.435069	0.41156	0.0871854	0.254776	0.253816	-0.846701	0.424056	-0.263249	-1.30025	-0.144703
	2.473	0.435322	0.412135	0.0868951	0.253416	0.251499	-0.847443	0.422461	-0.266126	-1.30414	-0.147933
	2.474	0.43557	0.412718	0.0865783	0.251901	0.248952	-0.84818	0.420878	-0.269066	-1.30815	-0.151161
	2.475	0.435813	0.413311	0.0862332	0.250221	0.246185	-0.848912	0.419304	-0.27205	-1.31226	-0.154335
	2.476	0.436055	0.413918	0.0858587	0.248373	0.243214	-0.84964	0.417737	-0.275059	-1.31641	-0.157399
	2.477	0.436298	0.414542	0.0854547	0.246356	0.240063	-0.850363	0.416172	-0.278072	-1.32057	-0.160304
	2.478	0.436543	0.415185	0.0850219	0.244176	0.236759	-0.851081	0.414607	-0.281071	-1.3247	-0.163
	2.479	0.436794	0.415848	0.0845621	0.241844	0.233336	-0.851795	0.413038	-0.284036	-1.32877	-0.165443
	2.48	0.437052	0.416532	0.0840776	0.239373	0.22983	-0.852507	0.411462	-0.286949	-1.33273	-0.167593
	2.481	0.437318	0.417236	0.0835715	0.236782	0.226283	-0.853216	0.409875	-0.289793	-1.33656	-0.169417
	2.482	0.437594	0.417959	0.0830475	0.234093	0.222734	-0.853925	0.408274	-0.292553	-1.34021	-0.170891
	2.483	0.43788	0.418698	0.0825099	0.231331	0.219229	-0.854635	0.406655	-0.295217	-1.34366	-0.171997
	2.484	0.438178	0.419452	0.0819634	0.228523	0.21581	-0.855348	0.405015	-0.297775	-1.34689	-0.172729
	2.485	0.438487	0.420216	0.0814128	0.225698	0.212519	-0.856064	0.403353	-0.300219	-1.34989	-0.173095
	2.486	0.438808	0.420988	0.0808632	0.222886	0.209394	-0.856786	0.401666	-0.302546	-1.35262	-0.17311
	2.487	0.439139	0.421762	0.0803198	0.220117	0.206469	-0.857515	0.399953	-0.304754	-1.3551	-0.172807
	2.488	0.439481	0.422534	0.0797873	0.217419	0.203775	-0.858253	0.398213	-0.306847	-1.35732	-0.172227
	2.489	0.439831	0.4233	0.0792705	0.214822	0.201334	-0.859001	0.396446	-0.30883	-1.35929	-0.171424
	2.49	0.440187	0.424055	0.0787735	0.21235	0.199162	-0.859759	0.394652	-0.310713	-1.36103	-0.170462
	2.491	0.44055	0.424795	0.0783	0.210026	0.197265	-0.86053	0.392832	-0.312509	-1.36256	-0.169411
	2.492	0.440915	0.425515	0.077853	0.207867	0.195643	-0.861313	0.390988	-0.314232	-1.36392	-0.168346
	2.493	0.441282	0.426212	0.0774348	0.205889	0.194287	-0.862109	0.389121	-0.3159	-1.36515	-0.167341
	2.494	0.441648	0.426882	0.0770469	0.2041	0.193179	-0.862918	0.387235	-0.317533	-1.36628	-0.166469
	2.495	0.44201	0.427523	0.0766898	0.202504	0.192296	-0.86374	0.38533	-0.319149	-1.36736	-0.165798
	2.496	0.442368	0.428133	0.0763633	0.201098	0.191608	-0.864574	0.383411	-0.320771	-1.36845	-0.165386
	2.497	0.442719	0.42871	0.0760663	0.199877	0.191079	-0.865421	0.381481	-0.322418	-1.36959	-0.16528
	2.498	0.44306	0.429253	0.075797	0.198827	0.190672	-0.866279	0.379542	-0.32411	-1.37083	-0.165518
	2.499	0.443392	0.429762	0.0755527	0.197932	0.190347	-0.867147	0.377598	-0.325865	-1.37221	-0.166122
	2.5	0.443711	0.430239	0.0753303	0.197173	0.190064	-0.868025	0.375652	-0.327698	-1.37377	-0.167104
	2.501	0.444018	0.430684	0.075126	0.196526	0.189783	-0.86891	0.373706	-0.329625	-1.37554	-0.168463
	2.502	0.444312	0.4311	0.0749357	0.195964	0.189466	-0.869802	0.371764	-0.331654	-1.37754	-0.170186
	2.503	0.444592	0.431488	0.0747549	0.195462	0.189078	-0.870699	0.369827	-0.333793	-1.3798	-0.172252
	2.504	0.444857	0.431852	0.0745791	0.194991	0.188589	-0.871599	0.367898	-0.336046	-1.38231	-0.174631
	2.505	0.44511	0.432195	0.0744038	0.194525	0.187973	-0.872503	0.365978	-0.338415	-1.38509	-0.177286
	2.506	0.445349	0.432521	0.0742245	0.194037	0.187207	-0.873407	0.364067	-0.340897	-1.38812	-0.180172
	2.507	0.445576	0.432833	0.0740371	0.193503	0.186274	-0.874312	0.362168	-0.343486	-1.3914	-0.183243
	2.508	0.445792	0.433135	0.0738378	0.192901	0.185165	-0.875215	0.360279	-0.346175	-1.3949	-0.186448
	2.509	0.445998	0.433431	0.0736231	0.192211	0.183872	-0.876117	0.3584	-0.348953	-1.3986	-0.189733
	2.51	0.446196	0.433724	0.0733903	0.191418	0.182395	-0.877017	0.35653	-0.351807	-1.40247	-0.193043
	2.511	0.446387	0.434017	0.0731369	0.190508	0.180739	-0.877914	0.354669	-0.354722	-1.40648	-0.196323
	2.512	0.446573	0.434313	0.0728615	0.189473	0.178913	-0.878808	0.352815	-0.357684	-1.41059	-0.199519
	2.513	0.446755	0.434615	0.0725629	0.188307	0.176932	-0.879698	0.350965	-0.360674	-1.41478	-0.202578
	2.514	0.446935	0.434924	0.0722408	0.187007	0.174815	-0.880586	0.349117	-0.363676	-1.41899	-0.205448
	2.515	0.447114	0.435242	0.0718956	0.185576	0.172584	-0.881472	0.34727	-0.366673	-1.4232	-0.208081
	2.516	0.447294	0.435569	0.0715282	0.18402	0.170265	-0.882356	0.34542	-0.369646	-1.42737	-0.210436
	2.517	0.447477	0.435905	0.0711401	0.182346	0.167888	-0.883238	0.343565	-0.372579	-1.43145	-0.212474
	2.518	0.447661	0.43625	0.0707336	0.180567	0.165483	-0.88412	0.341703	-0.375458	-1.43542	-0.214165
	2.519	0.44785	0.436603	0.0703112	0.178698	0.163083	-0.885003	0.339832	-0.378267	-1.43923	-0.215489
	2.52	0.448042	0.436961	0.069876	0.176756	0.160721	-0.885887	0.337948	-0.380994	-1.44286	-0.216433
	2.521	0.448239	0.437324	0.0694314	0.17476	0.158429	-0.886774	0.336051	-0.383631	-1.44628	-0.216996
	2.522	0.44844	0.437688	0.068981	0.172732	0.156239	-0.887665	0.334138	-0.386168	-1.44948	-0.217192
	2.523	0.448644	0.43805	0.0685288	0.170694	0.154178	-0.88856	0.332209	-0.388601	-1.45243	-0.217043
	2.524	0.448852	0.438408	0.0680785	0.168668	0.152273	-0.889462	0.330262	-0.390928	-1.45512	-0.216588
	2.525	0.449062	0.438758	0.0676339	0.166677	0.150544	-0.890369	0.328298	-0.39315	-1.45755	-0.215876
	2.526	0.449273	0.439096	0.0671987	0.164743	0.149007	-0.891285	0.326315	-0.395271	-1.45973	-0.214966
	2.527	0.449485	0.439419	0.0667763	0.162888	0.147672	-0.892208	0.324315	-0.397298	-1.46166	-0.213927
	2.528	0.449695	0.439725	0.0663697	0.161129	0.146541	-0.89314	0.322298	-0.399241	-1.46337	-0.212835
	2.529	0.449902	0.44001	0.0659815	0.159484	0.145614	-0.894081	0.320265	-0.401112	-1.46489	-0.211766
	2.53	0.450105	0.440271	0.0656135	0.157965	0.144879	-0.89503	0.318218	-0.402926	-1.46624	-0.210797
	2.531	0.450302	0.440505	0.0652674	0.156582	0.144323	-0.895989	0.316158	-0.404698	-1.46747	-0.210001
	2.532	0.450491	0.440712	0.0649439	0.155341	0.143925	-0.896956	0.314088	-0.406448	-1.46863	-0.209442
	2.533	0.450672	0.44089	0.0646432	0.154244	0.143661	-0.897931	0.312009	-0.408193	-1.46976	-0.209176
	2.534	0.450843	0.441037	0.0643648	0.153288	0.143504	-0.898914	0.309924	-0.409952	-1.4709	-0.209246
	2.535	0.451002	0.441154	0.0641077	0.152466	0.143423	-0.899904	0.307835	-0.411743	-1.47212	-0.209684
	2.536	0.45115	0.44124	0.06387	0.15177	0.143389	-0.900901	0.305745	-0.413583	-1.47345	-0.210508
	2.537	0.451284	0.441296	0.0636498	0.151185	0.14337	-0.901902	0.303655	-0.415487	-1.47493	-0.211724
	2.538	0.451405	0.441323	0.0634442	0.150695	0.143336	-0.902908	0.301568	-0.41747	-1.4766	-0.213326
	2.539	0.451512	0.441323	0.0632503	0.150283	0.143258	-0.903917	0.299486	-0.419541	-1.4785	-0.215296
	2.54	0.451604	0.441298	0.0630648	0.149928	0.143112	-0.904928	0.29741	-0.42171	-1.48064	-0.217608
	2.541	0.451684	0.44125	0.0628843	0.149608	0.142874	-0.905941	0.295341	-0.423982	-1.48304	-0.220229
	2.542	0.451749	0.441181	0.0627053	0.149304	0.142524	-0.906954	0.293282	-0.426359	-1.4857	-0.223117
	2.543	0.451802	0.441095	0.0625243	0.148995	0.142048	-0.907966	0.291233	-0.428841	-1.48862	-0.226226
	2.544	0.451842	0.440994	0.062338	0.148659	0.141433	-0.908978	0.289193	-0.431426	-1.49181	-0.229506
	2.545	0.451872	0.440881	0.0621432	0.14828	0.140672	-0.909987	0.287164	-0.434106	-1.49523	-0.232905
	2.546	0.451891	0.440759	0.0619372	0.14784	0.139761	-0.910993	0.285145	-0.436874	-1.49887	-0.236366
	2.547	0.451901	0.44063	0.0617174	0.147325	0.1387	-0.911997	0.283136	-0.439719	-1.50271	-0.239833
	2.548	0.451903	0.440498	0.0614819	0.146723	0.137496	-0.912997	0.281134	-0.442628	-1.50671	-0.24325
	2.549	0.451899	0.440363	0.061229	0.146024	0.136156	-0.913994	0.27914	-0.445588	-1.51085	-0.246561
	2.55	0.451889	0.440229	0.0609576	0.145221	0.134691	-0.914987	0.277153	-0.448582	-1.51509	-0.249711
	2.551	0.451874	0.440096	0.0606672	0.144312	0.133119	-0.915978	0.275169	-0.451596	-1.51939	-0.252649
	2.552	0.451857	0.439965	0.0603578	0.143295	0.131457	-0.916965	0.273188	-0.454611	-1.5237	-0.255326
	2.553	0.451837	0.439837	0.0600299	0.142171	0.129727	-0.917951	0.271208	-0.457613	-1.528	-0.2577
	2.554	0.451816	0.439713	0.0596843	0.140947	0.127952	-0.918934	0.269226	-0.460584	-1.53225	-0.259732
	2.555	0.451794	0.439591	0.0593226	0.139628	0.126157	-0.919916	0.267242	-0.463509	-1.53639	-0.261394
	2.556	0.451771	0.439471	0.0589466	0.138226	0.124368	-0.920898	0.265253	-0.466374	-1.54041	-0.262665
	2.557	0.451749	0.439351	0.0585586	0.136751	0.122612	-0.921879	0.263258	-0.469165	-1.54426	-0.263535
	2.558	0.451726	0.439231	0.0581611	0.135219	0.120915	-0.922862	0.261255	-0.471872	-1.54791	-0.264006
	2.559	0.451704	0.439108	0.0577571	0.133645	0.119301	-0.923846	0.259243	-0.474485	-1.55133	-0.264093
	2.56	0.451681	0.438981	0.0573495	0.132046	0.117794	-0.924833	0.257221	-0.476998	-1.55451	-0.263825
	2.561	0.451657	0.438846	0.0569415	0.13044	0.116414	-0.925823	0.255189	-0.479407	-1.55743	-0.263243
	2.562	0.451631	0.438701	0.0565361	0.128845	0.115176	-0.926816	0.253145	-0.48171	-1.56007	-0.262402
	2.563	0.451603	0.438545	0.0561364	0.127281	0.114093	-0.927814	0.251091	-0.48391	-1.56243	-0.261367
	2.564	0.451572	0.438374	0.0557454	0.125763	0.113172	-0.928816	0.249026	-0.486011	-1.56452	-0.260215
	2.565	0.451536	0.438185	0.0553657	0.124311	0.112416	-0.929823	0.246951	-0.48802	-1.56636	-0.259023
	2.566	0.451495	0.437978	0.0549996	0.122938	0.111821	-0.930835	0.244866	-0.489948	-1.56795	-0.257876
	2.567	0.451448	0.437749	0.0546491	0.121657	0.111379	-0.931851	0.242774	-0.491808	-1.56934	-0.256853
	2.568	0.451393	0.437497	0.0543157	0.12048	0.111077	-0.932873	0.240674	-0.493615	-1.57056	-0.256031
	2.569	0.451329	0.437221	0.0540005	0.119414	0.110899	-0.933899	0.238569	-0.495384	-1.57165	-0.255475
	2.57	0.451256	0.436919	0.0537039	0.118463	0.110825	-0.93493	0.23646	-0.497134	-1.57266	-0.255244
	2.571	0.451173	0.436591	0.053426	0.11763	0.110831	-0.935964	0.234349	-0.498883	-1.57364	-0.255379
	2.572	0.451078	0.436237	0.0531663	0.11691	0.110893	-0.937001	0.232238	-0.500649	-1.57465	-0.255911
	2.573	0.450972	0.435857	0.0529236	0.1163	0.110986	-0.938041	0.230129	-0.50245	-1.57574	-0.256857
	2.574	0.450853	0.43545	0.0526966	0.115791	0.111085	-0.939083	0.228023	-0.504302	-1.57696	-0.25822
	2.575	0.450722	0.435019	0.0524833	0.115372	0.111165	-0.940126	0.225923	-0.50622	-1.57834	-0.25999
	2.576	0.450578	0.434565	0.0522814	0.115029	0.111204	-0.941169	0.223829	-0.508219	-1.57994	-0.262149
	2.577	0.450421	0.434089	0.0520884	0.114746	0.11118	-0.942212	0.221744	-0.510307	-1.58177	-0.264665
	2.578	0.450252	0.433593	0.0519017	0.114509	0.111076	-0.943253	0.219668	-0.512493	-1.58387	-0.267503
	2.579	0.450071	0.433079	0.0517182	0.114298	0.110874	-0.944292	0.217602	-0.514782	-1.58626	-0.270617
	2.58	0.449878	0.432549	0.0515352	0.114097	0.110564	-0.945329	0.215547	-0.517176	-1.58892	-0.273959
	2.581	0.449675	0.432006	0.0513497	0.113889	0.110135	-0.946362	0.213504	-0.519674	-1.59188	-0.277474
	2.582	0.449461	0.431452	0.0511591	0.113657	0.109581	-0.947392	0.211473	-0.522272	-1.5951	-0.281107
	2.583	0.449239	0.43089	0.0509608	0.113386	0.108899	-0.948417	0.209453	-0.524965	-1.59859	-0.284799
	2.584	0.449008	0.430321	0.0507525	0.113062	0.108091	-0.949438	0.207444	-0.527742	-1.60232	-0.28849
	2.585	0.448771	0.429748	0.0505322	0.112673	0.107159	-0.950455	0.205446	-0.530592	-1.60626	-0.29212
	2.586	0.448527	0.429172	0.0502984	0.112209	0.106112	-0.951466	0.203458	-0.533504	-1.61037	-0.29563
	2.587	0.448277	0.428596	0.0500497	0.111662	0.10496	-0.952473	0.201478	-0.536461	-1.61463	-0.29896
	2.588	0.448024	0.42802	0.0497854	0.111028	0.103714	-0.953475	0.199505	-0.539448	-1.61899	-0.302056
	2.589	0.447767	0.427446	0.0495051	0.110302	0.102392	-0.954473	0.197538	-0.542449	-1.62341	-0.304864
	2.59	0.447508	0.426874	0.0492089	0.109484	0.10101	-0.955467	0.195576	-0.545445	-1.62785	-0.307338
	2.591	0.447246	0.426304	0.0488973	0.108575	0.0995886	-0.956458	0.193616	-0.548421	-1.63227	-0.309437
	2.592	0.446983	0.425736	0.0485712	0.10758	0.0981489	-0.957445	0.191658	-0.551358	-1.63662	-0.311127
	2.593	0.44672	0.42517	0.048232	0.106504	0.0967133	-0.95843	0.189699	-0.554241	-1.64086	-0.312384
	2.594	0.446455	0.424606	0.0478813	0.105357	0.0953044	-0.959413	0.187739	-0.557054	-1.64495	-0.313196
	2.595	0.44619	0.424041	0.0475211	0.104147	0.0939446	-0.960395	0.185777	-0.559785	-1.64886	-0.313564
	2.596	0.445924	0.423475	0.0471537	0.102888	0.0926555	-0.961376	0.18381	-0.562421	-1.65253	-0.313504
	2.597	0.445657	0.422906	0.0467817	0.101592	0.0914571	-0.962357	0.181839	-0.564953	-1.65595	-0.313046
	2.598	0.445389	0.422333	0.0464076	0.100275	0.0903669	-0.963339	0.179862	-0.567374	-1.65909	-0.312236
	2.599	0.445119	0.421753	0.0460342	0.098951	0.0893996	-0.964321	0.177879	-0.569681	-1.66192	-0.311135
	2.6	0.444847	0.421164	0.0456641	0.0976368	0.0885658	-0.965305	0.17589	-0.571872	-1.66444	-0.309816

## Sheet: Figure 2f
Figure 2f
		h = 16 mm	h = 18 mm	h = 20 mm	h = 22 mm
	x data	y data	y data	y data	y data
		frequency (GHz)	frequency (GHz)	frequency (GHz)	frequency (GHz)
	0	0	0	0	0
	0.06	0.552962	0.52897	0.509625	0.492921
	0.11	1.08499	1.0366	0.992863	0.956421
	0.17	1.57678	1.49789	1.4268	1.36556
	0.22	2.01162	1.89685	1.79414	1.70399
	0.28	2.38086	2.22548	2.09086	1.97028
	0.33	2.67947	2.48585	2.32218	2.16964
	0.39	2.91495	2.68662	2.49462	2.31717
	0.44	3.09847	2.83904	2.62335	2.42713
	0.5	3.23927	2.95539	2.72126	2.50898
	0.56	3.34791	3.04361	2.79523	2.57132
	0.61	3.43132	3.11144	2.85316	2.6192
	0.67	3.49603	3.16386	2.89643	2.65536
	0.72	3.54547	3.20391	2.92971	2.68308
	0.78	3.58286	3.23417	2.95482	2.70405
	0.83	3.6102	3.25629	2.97405	2.72003
	0.89	3.62884	3.2715	2.9866	2.7305
	0.94	3.6397	3.28029	2.99392	2.7366
	1	3.64329	3.28317	2.99632	2.73861

## Sheet: Figure 2g
Figure 2g
		N = 0	N = 1	N = 2	N = 3	N = 4
	x data	y data	y data	y data	y data	y data
	h (mm)	transmission (dB)	transmission (dB)	transmission (dB)	transmission (dB)	transmission (dB)
	16	-1.25907	-0.885594	-0.927587	-0.65507	-0.698185
	17	-1.66965	-1.21725	-0.97141	-0.742515	-0.768551
	18	-2.63685	-1.6964	-1.14601	-0.940505	-0.995385
	19	-3.1858	-2.33229	-1.50181	-1.16945	-1.21545
	20	-3.44398	-3.01626	-1.71439	-1.5309	-1.72086
	22	-8.06085	-6.13984	-4.58729	-4.30624	-4.95718

## Sheet: Figure 2j
Figure 2j
	transmission w/ metamatirial			transmission w/o metamatirial
	x data	y data	z data	x data	y data	z data
	depth (cm)	unit	transmission (dB)	depth (cm)	unit	transmission (dB)
	1	1	-51.5966	1	1	-90.2669
	1	2	-51.7127	1	2	-90.8777
	1	3	-51.5798	1	3	-91.4692
	1	4	-51.4256	1	4	-91.9785
	1	5	-51.6523	1	5	-92.3588
	1	6	-52.1533	1	6	-92.6078
	1	7	-52.3978	1	7	-92.7435
	1	8	-52.5075	1	8	-92.802
	1	9	-52.4141	1	9	-92.8197
	1	10	-52.6914	1	10	-92.8194
	1	11	-53.0157	1	11	-92.8057
	1	12	-53.0852	1	12	-92.7744
	1	13	-53.0826	1	13	-92.7164
	1	14	-53.1932	1	14	-92.6416
	1	15	-53.4336	1	15	-92.5654
	1	16	-53.6643	1	16	-92.5112
	1	17	-53.8185	1	17	-92.4949
	1	18	-53.8595	1	18	-92.5167
	1	19	-53.9527	1	19	-92.5643
	1	20	-54.1239	1	20	-92.6126
	1	21	-54.2882	1	21	-92.6474
	1	22	-54.352	1	22	-92.6718
	1	23	-54.4605	1	23	-92.706
	1	24	-54.6581	1	24	-92.776
	1	25	-54.8687	1	25	-92.9032
	1	26	-55.0726	1	26	-93.0843
	1	27	-55.0749	1	27	-93.286
	1	28	-55.1619	1	28	-93.4538
	1	29	-55.3153	1	29	-93.5546
	1	30	-55.315	1	30	-93.5736
	1	31	-55.4893	1	31	-93.5801
	1	32	-55.7028	1	32	-93.6378
	1	33	-55.6984	1	33	-93.8153
	1	34	-55.9	1	34	-94.1413
	1	35	-56.0957	1	35	-94.5791
	1	36	-55.9874	1	36	-95.0186
	1	37	-56.0972	1	37	-95.3168
	1	38	-56.2747	1	38	-95.369
	1	39	-56.1983	1	39	-95.2274
	1	40	-56.4034	1	40	-95.067
	1	41	-56.6448	1	41	-95.0616
	1	42	-56.8733	1	42	-95.3497
	1	43	-56.7288	1	43	-95.987
	1	44	-56.9154	1	44	-96.9576
	1	45	-57.0657	1	45	-98.0056
	1	46	-56.883	1	46	-98.7275
	2	1	-52.8454	2	1	-94.1204
	2	2	-53.1214	2	2	-94.5873
	2	3	-53.1149	2	3	-95.1753
	2	4	-52.9842	2	4	-95.6949
	2	5	-53.0876	2	5	-96.0538
	2	6	-53.5199	2	6	-96.2832
	2	7	-53.8034	2	7	-96.4229
	2	8	-54.0254	2	8	-96.5067
	2	9	-54.0201	2	9	-96.5503
	2	10	-54.1358	2	10	-96.5481
	2	11	-54.3415	2	11	-96.4919
	2	12	-54.4982	2	12	-96.3844
	2	13	-54.656	2	13	-96.263
	2	14	-54.6694	2	14	-96.1467
	2	15	-54.7603	2	15	-96.0841
	2	16	-54.9556	2	16	-96.0821
	2	17	-55.302	2	17	-96.1223
	2	18	-55.3666	2	18	-96.1583
	2	19	-55.4962	2	19	-96.149
	2	20	-55.6433	2	20	-96.0819
	2	21	-55.745	2	21	-95.9874
	2	22	-55.879	2	22	-95.9274
	2	23	-55.9578	2	23	-95.9546
	2	24	-56.0887	2	24	-96.1065
	2	25	-56.2831	2	25	-96.3615
	2	26	-56.4786	2	26	-96.6852
	2	27	-56.5876	2	27	-96.9683
	2	28	-56.6386	2	28	-97.1161
	2	29	-56.6977	2	29	-97.1287
	2	30	-56.8195	2	30	-97.0452
	2	31	-57.0029	2	31	-97.0225
	2	32	-57.0388	2	32	-97.1466
	2	33	-57.1976	2	33	-97.4741
	2	34	-57.416	2	34	-98.0292
	2	35	-57.3927	2	35	-98.7207
	2	36	-57.5169	2	36	-99.3819
	2	37	-57.6688	2	37	-99.8421
	2	38	-57.5466	2	38	-99.982
	2	39	-57.7072	2	39	-99.9109
	2	40	-57.9368	2	40	-99.8493
	2	41	-57.8381	2	41	-99.9747
	2	42	-58.0319	2	42	-100.434
	2	43	-58.2613	2	43	-101.251
	2	44	-58.093	2	44	-102.442
	2	45	-58.2222	2	45	-103.743
	2	46	-58.4143	2	46	-104.839
	3	1	-56.9576	3	1	-96.9753
	3	2	-57.3529	3	2	-98.132
	3	3	-57.4949	3	3	-98.8284
	3	4	-57.4922	3	4	-99.1983
	3	5	-57.5679	3	5	-99.5682
	3	6	-57.8838	3	6	-99.8032
	3	7	-58.0959	3	7	-99.9727
	3	8	-58.3681	3	8	-100.066
	3	9	-58.4864	3	9	-100.05
	3	10	-58.5862	3	10	-99.9102
	3	11	-58.6394	3	11	-99.6746
	3	12	-58.6838	3	12	-99.4104
	3	13	-59.1289	3	13	-99.2365
	3	14	-59.1677	3	14	-99.163
	3	15	-59.1377	3	15	-99.2398
	3	16	-59.1991	3	16	-99.4167
	3	17	-59.6812	3	17	-99.6068
	3	18	-59.8433	3	18	-99.692
	3	19	-59.9956	3	19	-99.6157
	3	20	-60.0926	3	20	-99.425
	3	21	-60.116	3	21	-99.2324
	3	22	-60.2251	3	22	-99.1603
	3	23	-60.5053	3	23	-99.28
	3	24	-60.5671	3	24	-99.6441
	3	25	-60.6838	3	25	-100.17
	3	26	-60.9976	3	26	-100.829
	3	27	-61.0902	3	27	-101.411
	3	28	-61.1892	3	28	-101.722
	3	29	-61.3262	3	29	-101.772
	3	30	-61.3947	3	30	-101.663
	3	31	-61.5143	3	31	-101.633
	3	32	-61.6807	3	32	-101.814
	3	33	-61.8012	3	33	-102.277
	3	34	-61.9787	3	34	-103.083
	3	35	-62.0647	3	35	-104.146
	3	36	-62.1728	3	36	-105.282
	3	37	-62.2998	3	37	-106.269
	3	38	-62.2743	3	38	-106.796
	3	39	-62.4	3	39	-106.9
	3	40	-62.5931	3	40	-106.875
	3	41	-62.5615	3	41	-106.996
	3	42	-62.7315	3	42	-107.461
	3	43	-62.944	3	43	-108.324
	3	44	-62.8473	3	44	-109.662
	3	45	-62.9651	3	45	-111.281
	3	46	-63.1312	3	46	-113.035
	4	1	-61.8269	4	1	-101.729
	4	2	-62.2565	4	2	-101.791
	4	3	-62.3339	4	3	-101.86
	4	4	-62.4916	4	4	-102.029
	4	5	-62.7319	4	5	-102.244
	4	6	-63.0521	4	6	-102.51
	4	7	-63.1476	4	7	-102.796
	4	8	-63.3194	4	8	-102.978
	4	9	-63.426	4	9	-102.937
	4	10	-63.6859	4	10	-102.674
	4	11	-63.6884	4	11	-102.297
	4	12	-63.5359	4	12	-101.957
	4	13	-64.0496	4	13	-101.824
	4	14	-64.1683	4	14	-101.911
	4	15	-64.1161	4	15	-102.263
	4	16	-64.0705	4	16	-102.803
	4	17	-64.5502	4	17	-103.406
	4	18	-64.5914	4	18	-103.829
	4	19	-64.9475	4	19	-103.958
	4	20	-65.0587	4	20	-103.822
	4	21	-64.9445	4	21	-103.618
	4	22	-65.0214	4	22	-103.549
	4	23	-65.4705	4	23	-103.729
	4	24	-65.4798	4	24	-104.253
	4	25	-65.5157	4	25	-105.034
	4	26	-65.9843	4	26	-106.124
	4	27	-66.018	4	27	-107.294
	4	28	-66.0576	4	28	-108.167
	4	29	-66.4176	4	29	-108.595
	4	30	-66.4299	4	30	-108.631
	4	31	-66.4559	4	31	-108.577
	4	32	-66.7973	4	32	-108.699
	4	33	-66.8571	4	33	-109.133
	4	34	-66.9648	4	34	-109.991
	4	35	-67.2533	4	35	-111.249
	4	36	-67.3114	4	36	-112.811
	4	37	-67.3739	4	37	-114.566
	4	38	-67.5283	4	38	-116.026
	4	39	-67.5916	4	39	-116.8
	4	40	-67.7212	4	40	-116.98
	4	41	-67.8537	4	41	-117.026
	4	42	-67.963	4	42	-117.301
	4	43	-68.1238	4	43	-117.985
	4	44	-68.3174	4	44	-119.189
	4	45	-68.2597	4	45	-120.806
	4	46	-68.3695	4	46	-122.881
	5	1	-67.1587	5	1	-103.515
	5	2	-67.5781	5	2	-103.494
	5	3	-67.4232	5	3	-103.597
	5	4	-67.4686	5	4	-103.638
	5	5	-67.8296	5	5	-103.858
	5	6	-68.3521	5	6	-104.341
	5	7	-68.479	5	7	-105.017
	5	8	-68.5487	5	8	-105.708
	5	9	-68.3942	5	9	-106.186
	5	10	-68.8197	5	10	-106.276
	5	11	-68.9495	5	11	-106.064
	5	12	-68.6939	5	12	-105.773
	5	13	-69.0836	5	13	-105.669
	5	14	-69.2457	5	14	-105.821
	5	15	-69.2145	5	15	-106.327
	5	16	-69.1065	5	16	-107.162
	5	17	-69.5773	5	17	-108.277
	5	18	-69.5546	5	18	-109.377
	5	19	-69.8637	5	19	-110.242
	5	20	-70.0507	5	20	-110.57
	5	21	-69.8165	5	21	-110.513
	5	22	-69.8966	5	22	-110.403
	5	23	-70.4078	5	23	-110.49
	5	24	-70.3731	5	24	-110.94
	5	25	-70.3162	5	25	-111.733
	5	26	-70.9115	5	26	-112.996
	5	27	-70.8983	5	27	-114.645
	5	28	-70.8461	5	28	-116.337
	5	29	-71.3805	5	29	-117.753
	5	30	-71.3635	5	30	-118.576
	5	31	-71.2884	5	31	-118.731
	5	32	-71.8025	5	32	-118.735
	5	33	-71.8091	5	33	-118.954
	5	34	-71.8121	5	34	-119.586
	5	35	-71.9281	5	35	-120.685
	5	36	-72.334	5	36	-122.232
	5	37	-72.3058	5	37	-124.298
	5	38	-72.6745	5	38	-126.664
	5	39	-72.6814	5	39	-128.909
	5	40	-72.7173	5	40	-130.323
	5	41	-73.0752	5	41	-130.781
	5	42	-73.1202	5	42	-130.873
	5	43	-73.1846	5	43	-131.181
	5	44	-73.3356	5	44	-131.971
	5	45	-73.5001	5	45	-133.225
	5	46	-73.5165	5	46	-135.02

## Sheet: Figure 3c
Figure 3c
		L = 15 cm	L = 20 cm	L = 25 cm	L = 30 cm	L = 35 cm	L = 40 cm
	x data	y data	y data	y data	y data	y data	y data
	frequency (GHz)	transmission (dB)	transmission (dB)	transmission (dB)	transmission (dB)	transmission (dB)	transmission (dB)
	2.4	-62.5767	-67.5185	-69.6223	-67.432	-70.3139	-74.2737
	2.4005	-63.2082	-67.3261	-68.2247	-67.1218	-71.3392	-74.7263
	2.401	-63.0032	-67.9778	-69.6358	-67.439	-71.7307	-74.714
	2.4015	-62.4313	-66.9103	-69.3418	-67.1215	-72.0972	-72.7254
	2.402	-62.6305	-67.3133	-68.837	-68.461	-71.6557	-73.7256
	2.4025	-63.2604	-67.469	-68.4731	-66.9402	-70.5337	-73.3949
	2.403	-62.9483	-68.441	-69.2695	-66.7773	-71.3996	-73.6769
	2.4035	-62.8429	-66.9049	-67.9692	-67.7045	-71.5404	-73.7196
	2.404	-62.9894	-67.0419	-68.8739	-67.2066	-71.4384	-73.9934
	2.4045	-63.4679	-67.6864	-68.8014	-67.439	-71.4086	-73.9903
	2.405	-62.7926	-67.4241	-68.9162	-67.4304	-71.4137	-73.9248
	2.4055	-63.295	-67.4617	-69.3943	-66.9739	-72.594	-73.473
	2.406	-63.3687	-66.8634	-68.9943	-66.6606	-71.3453	-74.574
	2.4065	-63.0721	-66.7684	-68.1718	-66.5566	-71.252	-74.5633
	2.407	-63.5479	-67.0635	-69.3072	-66.7271	-73.3423	-73.785
	2.4075	-62.6198	-67.5367	-68.4529	-66.887	-70.9513	-74.3309
	2.408	-63.4635	-67.9712	-69.1067	-66.5439	-71.2261	-75.873
	2.4085	-63.1942	-67.0229	-68.4665	-67.1286	-70.5941	-76.3231
	2.409	-63.0237	-66.9871	-69.0652	-66.4133	-71.0229	-76.1267
	2.4095	-62.9955	-67.0731	-67.6948	-67.3651	-70.9166	-76.3942
	2.41	-63.4028	-67.7924	-67.9389	-66.223	-71.8197	-76.1017
	2.4105	-63.385	-67.1759	-69.0898	-67.3016	-70.5163	-74.9852
	2.411	-63.2641	-66.7021	-68.2426	-66.1941	-70.933	-74.753
	2.4115	-63.4416	-66.6136	-67.9997	-67.2294	-70.7965	-74.3845
	2.412	-63.6488	-67.2005	-67.3948	-66.5788	-69.9881	-75.3013
	2.4125	-63.4065	-67.8934	-67.9713	-66.8306	-70.0334	-75.71
	2.413	-63.596	-67.941	-67.7034	-67.0081	-71.6474	-75.0583
	2.4135	-63.5257	-67.1829	-67.3096	-66.8019	-71.1175	-76.5389
	2.414	-63.615	-67.0715	-68.0041	-66.3071	-71.145	-76.4342
	2.4145	-64.1132	-67.4581	-68.1663	-66.7391	-70.6265	-75.7616
	2.415	-63.6643	-67.0071	-67.7187	-67.0559	-71.4235	-74.8597
	2.4155	-64.0716	-67.8992	-68.523	-66.2989	-71.4916	-74.8738
	2.416	-63.3596	-66.9243	-67.6931	-66.2516	-70.829	-74.3792
	2.4165	-63.4219	-67.8327	-67.7081	-66.2433	-71.8472	-74.787
	2.417	-63.8806	-67.3191	-68.1964	-66.9415	-70.7817	-75.7224
	2.4175	-63.8682	-66.9888	-68.0343	-67.0421	-70.389	-75.1764
	2.418	-63.7011	-66.6731	-67.7177	-66.4968	-69.7938	-74.6436
	2.4185	-63.4501	-66.8595	-68.272	-66.3963	-70.5336	-75.2841
	2.419	-63.7904	-67.3226	-68.0008	-66.1306	-71.8713	-74.5087
	2.4195	-64.0103	-67.0278	-67.3988	-66.3261	-70.8535	-73.5862
	2.42	-63.9438	-68.0482	-67.8906	-66.4751	-71.3957	-73.3994
	2.4205	-63.6501	-67.1876	-67.5637	-65.9178	-70.2374	-73.6308
	2.421	-64.5796	-66.327	-67.5528	-65.6431	-70.3428	-73.5145
	2.4215	-63.6833	-66.6269	-68.009	-65.7375	-70.691	-72.8261
	2.422	-64.0021	-66.4524	-67.5157	-66.6417	-72.4505	-71.6556
	2.4225	-65.1472	-66.6565	-67.7261	-65.7078	-72.157	-72.489
	2.423	-63.8288	-67.0011	-67.9301	-65.6712	-69.7896	-73.9416
	2.4235	-64.4709	-67.4939	-67.7629	-66.5107	-70.6499	-73.9446
	2.424	-63.9589	-66.8297	-66.6955	-66.5156	-70.8349	-72.7675
	2.4245	-64.3489	-66.593	-68.3576	-65.6768	-70.0924	-72.7529
	2.425	-64.5477	-67.0609	-67.5797	-66.7826	-71.1531	-72.8035
	2.4255	-64.2382	-66.6128	-68.3396	-67.1463	-72.1125	-72.8894
	2.426	-64.5967	-66.1021	-68.3787	-66.2938	-70.0958	-72.5649
	2.4265	-64.043	-66.5809	-68.0906	-66.9089	-70.4951	-72.7593
	2.427	-64.2568	-66.6939	-67.5099	-66.4841	-69.9357	-73.9171
	2.4275	-63.9114	-67.0962	-67.7419	-66.4504	-70.9686	-72.1899
	2.428	-64.5498	-66.6944	-67.1131	-65.7976	-69.3779	-71.1845
	2.4285	-64.6081	-66.5717	-67.598	-66.081	-70.3956	-71.0979
	2.429	-63.9886	-66.2709	-67.0055	-66.3783	-72.6462	-71.5749
	2.4295	-64.58	-66.1212	-68.2333	-66.1494	-69.8978	-72.1788
	2.43	-64.0992	-66.0525	-66.8374	-66.4251	-71.2734	-72.2395
	2.4305	-63.7833	-66.4113	-68.9515	-66.2168	-71.943	-72.6997
	2.431	-64.5998	-67.1873	-68.1654	-66.6104	-71.9752	-73.9787
	2.4315	-64.5416	-66.0126	-67.1855	-66.2156	-69.3478	-72.2679
	2.432	-64.4405	-66.1634	-68.6448	-67.3654	-69.884	-71.6351
	2.4325	-64.3514	-66.8003	-66.7863	-66.0815	-70.7245	-71.8257
	2.433	-64.3021	-66.6312	-67.5557	-66.3246	-69.9862	-72.4696
	2.4335	-64.2119	-65.9276	-67.495	-66.8875	-70.5098	-72.1343
	2.434	-64.8796	-66.501	-68.5038	-66.7447	-70.3369	-71.0084
	2.4345	-63.9662	-66.5339	-67.071	-66.4607	-69.2202	-70.9224
	2.435	-65.0061	-66.6147	-67.2747	-65.0324	-71.1026	-70.6565
	2.4355	-64.3182	-66.1679	-67.3782	-65.87	-69.0375	-71.0393
	2.436	-64.3477	-66.512	-68.3192	-66.0385	-70.1761	-70.5869
	2.4365	-64.6335	-65.7505	-68.9217	-67.4174	-70.4986	-70.7126
	2.437	-65.0164	-67.4211	-67.1653	-65.8424	-69.2189	-71.5241
	2.4375	-63.5923	-66.8376	-66.5357	-66.7572	-69.2878	-72.1514
	2.438	-64.0662	-66.2474	-66.8868	-66.3432	-69.8015	-71.9871
	2.4385	-64.5688	-65.5254	-66.3927	-66.9053	-69.7285	-72.0906
	2.439	-64.4994	-66.064	-66.9737	-66.3989	-70.4118	-72.3054
	2.4395	-64.5253	-65.4891	-68.2669	-67.1058	-69.5911	-72.2139
	2.44	-65.4976	-65.454	-67.8613	-67.659	-70.6007	-72.0484
	2.4405	-64.1038	-65.6686	-67.3416	-66.7522	-71.1662	-70.4087
	2.441	-64.4884	-65.125	-68.1543	-65.6485	-71.031	-70.8702
	2.4415	-64.5548	-66.34	-66.6378	-66.1601	-70.4124	-71.0153
	2.442	-64.222	-66.3669	-66.2597	-66.946	-70.2464	-71.8268
	2.4425	-64.4724	-66.5085	-67.6684	-65.8444	-70.0913	-71.2459
	2.443	-64.7636	-66.2968	-67.5397	-67.1193	-70.7013	-71.1555
	2.4435	-64.7925	-66.6809	-67.1023	-66.2876	-70.2954	-70.9412
	2.444	-64.8469	-66.7489	-66.9252	-66.4727	-69.6311	-71.8095
	2.4445	-65.757	-66.9973	-67.4692	-67.334	-69.5643	-70.711
	2.445	-65.0553	-65.3323	-66.3052	-66.639	-70.7406	-71.7024
	2.4455	-65.1993	-65.0271	-67.4242	-67.4757	-67.8327	-70.5857
	2.446	-64.6158	-66.2903	-65.7597	-66.9315	-69.0757	-71.264
	2.4465	-65.0568	-66.2307	-66.7567	-66.3926	-69.8857	-71.634
	2.447	-65.3936	-65.3702	-66.7629	-67.8162	-69.9179	-72.4905
	2.4475	-65.0678	-65.9892	-67.8224	-67.2761	-71.7031	-71.4137
	2.448	-65.596	-66.5533	-65.5438	-67.5179	-68.5243	-71.4333
	2.4485	-64.8189	-64.7084	-66.5137	-67.6709	-69.1247	-70.3175
	2.449	-64.6448	-65.7553	-66.9919	-67.7713	-69.5102	-70.3281
	2.4495	-64.8126	-65.1753	-65.4275	-66.9489	-71.0803	-70.2876
	2.45	-64.9088	-66.13	-65.804	-67.5297	-68.5153	-71.6678
	2.4505	-64.9628	-66.0614	-66.934	-68.9797	-69.9053	-71.3778
	2.451	-64.6499	-65.1409	-65.6305	-67.5924	-70.5546	-71.8688
	2.4515	-65.4045	-65.882	-66.7705	-68.1688	-71.5601	-71.2865
	2.452	-64.2615	-67.1321	-66.7197	-68.534	-70.0178	-69.7594
	2.4525	-65.0073	-65.2068	-66.4522	-67.0325	-71.7382	-70.9105
	2.453	-65.0498	-65.0933	-66.0998	-68.2424	-70.0732	-71.3379
	2.4535	-65.5284	-66.0001	-65.628	-66.5171	-69.015	-71.1962
	2.454	-66.1464	-64.6012	-66.6709	-67.0446	-70.0923	-70.8972
	2.4545	-65.4261	-66.3763	-67.0819	-68.4906	-70.7033	-71.707
	2.455	-65.1926	-65.1276	-66.2273	-68.1262	-70.6624	-72.0445
	2.4555	-64.6249	-65.708	-68.245	-68.9733	-68.5653	-70.8387
	2.456	-66.0795	-65.0058	-65.8102	-70.7106	-71.6124	-70.2694
	2.4565	-65.6642	-65.4133	-67.4596	-68.8847	-70.5253	-69.8951
	2.457	-67.0096	-65.8154	-67.1273	-69.1816	-70.4066	-70.8653
	2.4575	-64.8821	-66.1107	-66.1588	-69.9316	-72.3768	-71.095
	2.458	-64.5683	-65.6698	-66.1643	-68.1993	-70.0929	-71.1045
	2.4585	-64.8073	-66.7911	-66.2209	-68.9022	-69.1264	-71.7198
	2.459	-64.869	-65.2035	-65.6099	-70.0407	-71.3333	-70.6623
	2.4595	-65.2824	-65.5634	-66.0216	-69.0945	-69.3462	-71.2425
	2.46	-65.3363	-65.1754	-68.088	-70.1282	-71.193	-70.3998
	2.4605	-65.2332	-66.3057	-65.4817	-69.6763	-69.6833	-70.385
	2.461	-65.9354	-65.0458	-66.4642	-68.8692	-70.5295	-71.0074
	2.4615	-65.4232	-65.28	-66.3907	-69.5673	-69.8343	-72.3293
	2.462	-66.1072	-66.4867	-66.8824	-69.4847	-71.4771	-71.3476
	2.4625	-65.4886	-66.0973	-66.0557	-70.1755	-71.3951	-71.5059
	2.463	-65.5338	-65.6486	-66.0442	-69.2321	-70.8915	-69.8935
	2.4635	-65.528	-65.2766	-66.3431	-69.7279	-71.5811	-70.0992
	2.464	-66.448	-64.8771	-65.8909	-70.2924	-69.6539	-70.3925
	2.4645	-66.2795	-65.7947	-67.1332	-69.7385	-70.8106	-71.3695
	2.465	-66.326	-65.1822	-66.3461	-69.2571	-70.8316	-71.2863
	2.4655	-66.0653	-65.7687	-65.5153	-68.9478	-70.7361	-71.2063
	2.466	-65.7847	-64.6491	-65.9124	-70.336	-70.2859	-71.7896
	2.4665	-66.4427	-65.4645	-65.7672	-70.1148	-71.2259	-73.0174
	2.467	-66.3633	-65.005	-65.9619	-70.3665	-71.0589	-72.9628
	2.4675	-66.6626	-65.3762	-65.4859	-69.201	-69.6267	-71.1592
	2.468	-67.0069	-65.0481	-66.865	-70.528	-71.8996	-71.4033
	2.4685	-66.368	-66.3489	-66.221	-70.5941	-72.8586	-72.2686
	2.469	-66.1105	-65.5582	-66.3372	-71.3479	-71.666	-73.2487
	2.4695	-65.3467	-66.0925	-65.9554	-70.9664	-71.5621	-72.3493
	2.47	-65.9945	-64.9098	-65.7982	-70.5892	-72.0752	-70.6148
	2.4705	-65.8561	-65.4216	-65.5281	-71.7751	-71.8758	-72.034
	2.471	-66.7069	-65.2862	-65.9819	-69.8955	-69.853	-72.2362
	2.4715	-66.2612	-65.3942	-66.4661	-70.1981	-72.3478	-71.3959
	2.472	-66.7311	-65.1884	-66.2892	-71.8476	-71.0777	-71.2903
	2.4725	-66.3194	-65.4564	-66.5353	-69.7068	-71.1487	-72.4273
	2.473	-66.1348	-65.2131	-66.1428	-70.1642	-71.4464	-72.2326
	2.4735	-66.3182	-65.085	-66.5103	-70.9555	-70.7992	-73.1751
	2.474	-66.697	-65.9238	-66.0472	-71.0725	-72.2606	-72.4347
	2.4745	-66.334	-65.9036	-66.4673	-74.6356	-72.9051	-71.4974
	2.475	-66.0485	-65.1749	-66.3516	-71.3942	-72.1748	-72.6193
	2.4755	-66.414	-65.5044	-65.5128	-70.0955	-70.8104	-72.2271
	2.476	-66.4067	-65.6746	-66.7832	-72.4401	-72.234	-73.1448
	2.4765	-65.9006	-65.241	-67.2331	-71.2358	-71.6377	-72.5914
	2.477	-66.0448	-65.8026	-66.351	-71.7084	-71.3681	-73.707
	2.4775	-66.957	-65.6995	-66.214	-71.6593	-72.3329	-74.0915
	2.478	-66.7509	-66.0049	-65.3977	-71.0708	-73.992	-73.3076
	2.4785	-67.2257	-65.4357	-65.2197	-69.3538	-70.6441	-74.2658
	2.479	-67.0172	-66.0268	-65.9724	-71.272	-72.2379	-73.4784
	2.4795	-67.0104	-65.6309	-66.303	-71.5121	-73.7161	-72.6224
	2.48	-66.1587	-66.2134	-66.2482	-72.3165	-72.7951	-70.927
	2.4805	-66.5538	-66.7278	-66.2962	-72.0816	-71.3212	-71.6095
	2.481	-66.124	-66.541	-66.2754	-72.2683	-72.2411	-72.8089
	2.4815	-67.1696	-66.4084	-65.9805	-72.2169	-72.8562	-73.7344
	2.482	-65.7691	-66.0463	-66.6088	-71.8286	-72.1192	-74.167
	2.4825	-66.4058	-65.5512	-65.5477	-71.2792	-72.6119	-73.9869
	2.483	-67.4565	-66.261	-66.8116	-72.7339	-73.5235	-74.0773
	2.4835	-66.6255	-66.2062	-66.4645	-71.6249	-73.5561	-75.0692
	2.484	-67.7458	-66.1837	-66.5749	-71.1433	-71.358	-74.674
	2.4845	-66.1548	-66.2112	-67.0449	-72.4055	-72.234	-73.0608
	2.485	-66.0569	-65.7718	-66.2318	-71.3382	-73.0983	-72.4895
	2.4855	-66.3093	-65.7059	-66.0269	-72.1205	-72.7717	-73.0249
	2.486	-67.1132	-66.1201	-66.607	-71.9442	-72.7455	-73.7124
	2.4865	-67.1696	-66.0887	-66.8846	-70.61	-71.6753	-74.589
	2.487	-67.2521	-66.1363	-65.5625	-71.0034	-74.0476	-74.444
	2.4875	-66.7172	-66.1328	-66.1186	-71.4988	-73.3433	-74.1885
	2.488	-67.2886	-66.074	-65.5745	-72.9189	-71.9623	-74.5047
	2.4885	-67.0816	-66.613	-66.2639	-71.7756	-74.0304	-74.0075
	2.489	-67.4432	-66.5658	-65.9037	-71.589	-73.0228	-75.1841
	2.4895	-67.1783	-66.7879	-66.4338	-71.8152	-73.809	-73.8337
	2.49	-66.5406	-66.4323	-66.6548	-70.9181	-72.191	-74.54
	2.4905	-66.7481	-66.7487	-66.5148	-71.828	-73.2729	-73.7903
	2.491	-67.7774	-66.5864	-66.3368	-73.3169	-72.8421	-74.9009
	2.4915	-67.0072	-66.485	-66.747	-73.8976	-74.3516	-73.5776
	2.492	-66.6356	-66.5554	-66.5683	-71.6005	-73.8553	-74.6349
	2.4925	-67.5571	-66.4648	-66.2628	-71.1923	-72.5927	-75.2427
	2.493	-66.9759	-67.0042	-66.9611	-72.219	-73.3828	-77.1555
	2.4935	-67.0164	-66.7243	-66.7693	-72.4352	-72.6111	-75.4191
	2.494	-67.3004	-67.3962	-65.8358	-71.6044	-74.5893	-74.9805
	2.4945	-68.5267	-66.763	-66.9356	-73.7069	-71.922	-74.5653
	2.495	-66.8145	-66.9744	-66.3277	-72.2668	-73.6067	-74.9439
	2.4955	-67.6021	-66.6633	-66.0622	-73.0404	-72.9647	-75.4905
	2.496	-66.5913	-67.4039	-66.7217	-71.0171	-73.252	-73.9193
	2.4965	-67.496	-67.376	-66.1298	-70.8172	-73.0844	-74.762
	2.497	-67.383	-66.0079	-66.3414	-70.7406	-74.1741	-76.2442
	2.4975	-68.485	-66.6042	-66.5861	-70.2552	-73.0831	-76.3218
	2.498	-67.1332	-67.2712	-67.2814	-71.7888	-72.2001	-74.7546
	2.4985	-67.7604	-67.732	-67.4156	-70.0544	-73.8202	-75.7501
	2.499	-66.7263	-66.9464	-66.8218	-72.3393	-72.6533	-75.9737
	2.4995	-66.6836	-67.0417	-67.2006	-72.1528	-71.9617	-75.651
	2.5	-67.2639	-67.1823	-66.53	-69.7553	-73.8815	-75.1937

## Sheet: Figure 3d
Figure 3d
		z = 1 cm	z = 2 cm	z = 3 cm	z = 4 cm	z = 5 cm
	x data	y data	y data	y data	y data	y data
	frequency (GHz)	transmission (dB)	transmission (dB)	transmission (dB)	transmission (dB)	transmission (dB)
	2.4	-59.2468	-60.8281	-64.2077	-67.432	-71.7523
	2.4005	-59.6022	-60.3094	-63.6891	-67.1218	-72.5597
	2.401	-59.6381	-60.6283	-64.5206	-67.439	-74.0926
	2.4015	-59.6779	-60.4652	-63.5495	-67.1215	-71.6059
	2.402	-59.3132	-60.3374	-64.1901	-68.461	-72.236
	2.4025	-59.4948	-60.3503	-64.1372	-66.9402	-74.486
	2.403	-59.2587	-60.4625	-63.8699	-66.7773	-72.287
	2.4035	-59.7309	-60.1991	-63.9698	-67.7045	-70.6689
	2.404	-59.6025	-60.2599	-63.8966	-67.2066	-73.9311
	2.4045	-59.388	-60.0399	-63.9799	-67.439	-72.2126
	2.405	-59.2871	-60.0355	-63.8779	-67.4304	-73.5806
	2.4055	-58.8009	-59.786	-63.8222	-66.9739	-71.1247
	2.406	-59.2184	-59.8796	-63.5871	-66.6606	-73.2704
	2.4065	-58.8993	-59.9039	-63.4331	-66.5566	-72.0593
	2.407	-59.2111	-59.52	-63.4372	-66.7271	-72.0999
	2.4075	-58.9706	-59.9278	-64.352	-66.887	-72.9019
	2.408	-59.16	-59.247	-63.6072	-66.5439	-72.8318
	2.4085	-59.1652	-59.7016	-63.4277	-67.1286	-72.0513
	2.409	-58.9436	-59.7024	-63.5791	-66.4133	-72.0303
	2.4095	-58.6312	-59.7121	-63.3926	-67.3651	-71.938
	2.41	-58.9716	-59.993	-63.0535	-66.223	-72.9357
	2.4105	-58.9914	-59.5549	-63.4197	-67.3016	-72.4368
	2.411	-58.843	-59.4105	-62.9515	-66.1941	-71.1916
	2.4115	-58.636	-59.3937	-62.7762	-67.2294	-71.6696
	2.412	-58.8896	-59.2116	-63.445	-66.5788	-71.7765
	2.4125	-58.4614	-59.384	-63.1531	-66.8306	-72.6619
	2.413	-58.7673	-59.4394	-62.8863	-67.0081	-71.494
	2.4135	-58.6029	-59.2025	-63.2849	-66.8019	-70.5105
	2.414	-58.7214	-59.3806	-62.9327	-66.3071	-70.4586
	2.4145	-58.6855	-59.0713	-63.0242	-66.7391	-71.8224
	2.415	-58.3776	-58.9885	-63.076	-67.0559	-71.6404
	2.4155	-58.5657	-58.7644	-63.0196	-66.2989	-72.9262
	2.416	-58.5199	-58.9971	-62.4378	-66.2516	-71.12
	2.4165	-58.6772	-58.4988	-62.5115	-66.2433	-71.2954
	2.417	-58.4105	-58.8294	-62.4528	-66.9415	-70.09
	2.4175	-58.5499	-58.8897	-62.397	-67.0421	-70.9443
	2.418	-58.227	-58.5528	-62.5423	-66.4968	-71.7258
	2.4185	-58.6741	-58.5316	-63.1561	-66.3963	-71.9974
	2.419	-58.4457	-58.686	-62.6809	-66.1306	-71.0931
	2.4195	-58.2781	-58.7457	-62.3879	-66.3261	-71.9525
	2.42	-58.1413	-58.8151	-62.3176	-66.4751	-71.8016
	2.4205	-58.237	-58.6719	-62.5155	-65.9178	-72.2613
	2.421	-58.2313	-58.8368	-62.2307	-65.6431	-71.5791
	2.4215	-58.3918	-58.7151	-62.1268	-65.7375	-73.3321
	2.422	-58.1478	-58.3047	-61.8596	-66.6417	-72.1194
	2.4225	-57.9839	-58.5872	-62.395	-65.7078	-72.8076
	2.423	-58.1011	-58.6311	-62.0416	-65.6712	-71.3329
	2.4235	-57.9085	-57.9794	-62.5527	-66.5107	-70.9816
	2.424	-57.6588	-58.432	-62.1134	-66.5156	-72.1627
	2.4245	-58.1282	-58.3669	-62.1471	-65.6768	-73.4255
	2.425	-57.8637	-58.4931	-61.8177	-66.7826	-71.8854
	2.4255	-57.8685	-58.2196	-62.2891	-67.1463	-70.3196
	2.426	-57.6648	-58.2176	-62.3166	-66.2938	-73.0794
	2.4265	-57.3512	-58.4006	-61.7813	-66.9089	-72.1529
	2.427	-57.8537	-58.145	-62.0255	-66.4841	-69.606
	2.4275	-57.5882	-57.978	-62.111	-66.4504	-73.3402
	2.428	-57.4715	-58.1624	-61.7771	-65.7976	-71.2579
	2.4285	-57.3208	-58.1281	-61.5759	-66.081	-70.371
	2.429	-57.1849	-58.7349	-62.2937	-66.3783	-70.8838
	2.4295	-57.5945	-58.3384	-62.2053	-66.1494	-71.7272
	2.43	-57.616	-58.3724	-61.7231	-66.4251	-71.5381
	2.4305	-57.2751	-58.3204	-61.3542	-66.2168	-70.5822
	2.431	-57.7858	-58.6457	-62.3197	-66.6104	-71.8276
	2.4315	-57.7295	-58.3836	-62.3657	-66.2156	-69.1838
	2.432	-57.0664	-58.6586	-62.2744	-67.3654	-73.4377
	2.4325	-57.2219	-58.5728	-61.7681	-66.0815	-72.9506
	2.433	-56.7486	-58.2986	-62.1243	-66.3246	-72.2702
	2.4335	-56.7346	-58.421	-61.6937	-66.8875	-72.771
	2.434	-57.6356	-57.8647	-61.8775	-66.7447	-72.173
	2.4345	-57.1161	-58.2626	-62.0479	-66.4607	-71.8946
	2.435	-57.4344	-58.4412	-61.8203	-65.0324	-70.046
	2.4355	-57.0297	-58.4729	-62.1303	-65.87	-71.9393
	2.436	-57.2638	-58.3188	-62.6462	-66.0385	-70.7294
	2.4365	-56.9006	-58.6623	-62.0793	-67.4174	-70.151
	2.437	-57.1805	-58.5321	-61.7196	-65.8424	-70.5955
	2.4375	-57.2889	-58.2113	-61.5832	-66.7572	-72.486
	2.438	-57.1315	-58.5715	-62.2772	-66.3432	-71.7056
	2.4385	-57.1903	-58.2453	-61.6285	-66.9053	-71.248
	2.439	-56.7802	-58.6884	-61.3726	-66.3989	-71.1775
	2.4395	-56.6257	-58.4328	-62.1901	-67.1058	-72.0848
	2.44	-56.9056	-58.5483	-61.6416	-67.659	-71.1189
	2.4405	-57.0198	-58.6781	-61.7103	-66.7522	-69.2945
	2.441	-56.8557	-58.698	-61.8458	-65.6485	-68.9664
	2.4415	-57.2642	-58.7294	-62.5808	-66.1601	-70.7346
	2.442	-57.448	-59.3706	-61.8026	-66.946	-69.5235
	2.4425	-56.6579	-58.4678	-62.1452	-65.8444	-71.1936
	2.443	-56.9321	-58.7672	-62.2966	-67.1193	-70.1833
	2.4435	-56.9227	-59.2792	-61.7022	-66.2876	-72.3019
	2.444	-57.1225	-58.9141	-62.8371	-66.4727	-71.8875
	2.4445	-56.6138	-59.3782	-61.8498	-67.334	-70.8324
	2.445	-56.9842	-59.0427	-62.6334	-66.639	-70.0336
	2.4455	-56.7932	-59.1824	-62.5331	-67.4757	-71.0552
	2.446	-57.043	-59.0066	-62.3219	-66.9315	-70.8267
	2.4465	-57.3159	-59.8483	-62.1918	-66.3926	-72.9426
	2.447	-57.3164	-59.6176	-62.8501	-67.8162	-70.1352
	2.4475	-57.2544	-59.2135	-61.7679	-67.2761	-74.2022
	2.448	-57.1161	-59.8313	-62.5672	-67.5179	-71.5552
	2.4485	-56.6465	-59.7828	-62.4447	-67.6709	-73.4377
	2.449	-57.5514	-59.7566	-62.9764	-67.7713	-71.096
	2.4495	-57.0453	-59.7256	-62.5334	-66.9489	-72.4643
	2.45	-57.7878	-59.6502	-62.6468	-67.5297	-73.2267
	2.4505	-57.5102	-59.8385	-62.8714	-68.9797	-72.5434
	2.451	-57.7676	-60.1015	-63.4855	-67.5924	-72.9387
	2.4515	-57.2399	-60.1776	-62.9604	-68.1688	-70.311
	2.452	-57.454	-60.9959	-63.8253	-68.534	-70.6872
	2.4525	-57.5229	-60.1825	-63.7354	-67.0325	-72.2077
	2.453	-57.7485	-59.9831	-63.4237	-68.2424	-70.0801
	2.4535	-57.7721	-60.6128	-63.3347	-66.5171	-73.2492
	2.454	-58.1925	-60.7827	-62.8868	-67.0446	-71.1316
	2.4545	-57.9591	-60.2696	-64.1241	-68.4906	-72.884
	2.455	-57.5931	-61.1453	-63.8886	-68.1262	-71.7311
	2.4555	-57.9185	-60.6686	-63.7832	-68.9733	-74.2408
	2.456	-58.2942	-60.8931	-64.0109	-70.7106	-72.4878
	2.4565	-58.1496	-60.4676	-63.2384	-68.8847	-74.5241
	2.457	-57.9826	-60.6186	-63.2751	-69.1816	-74.4802
	2.4575	-58.1584	-60.8019	-63.8937	-69.9316	-74.2307
	2.458	-58.2338	-61.3427	-64.2575	-68.1993	-71.0663
	2.4585	-58.3214	-60.4179	-63.2705	-68.9022	-71.7912
	2.459	-58.2752	-60.9332	-64.618	-70.0407	-73.9874
	2.4595	-58.6845	-60.4269	-64.217	-69.0945	-73.3092
	2.46	-58.4729	-61.329	-64.345	-70.1282	-71.7516
	2.4605	-58.4748	-60.9838	-64.3199	-69.6763	-72.6029
	2.461	-58.5856	-61.4404	-64.4831	-68.8692	-74.1032
	2.4615	-58.363	-60.9291	-63.3799	-69.5673	-73.3875
	2.462	-59.1249	-61.6263	-64.1865	-69.4847	-73.1836
	2.4625	-58.5467	-61.7848	-64.6888	-70.1755	-75.3927
	2.463	-58.7906	-61.7924	-65.3816	-69.2321	-75.6093
	2.4635	-58.8999	-61.3133	-64.8526	-69.7279	-72.7387
	2.464	-58.8229	-61.5864	-64.7999	-70.2924	-72.3163
	2.4645	-59.2284	-61.8116	-65.2248	-69.7385	-73.9742
	2.465	-59.4573	-61.7298	-65.7026	-69.2571	-73.1471
	2.4655	-59.5024	-62.2167	-65.8366	-68.9478	-73.6951
	2.466	-59.2348	-61.8697	-64.7892	-70.336	-73.7579
	2.4665	-59.3689	-62.2634	-65.3159	-70.1148	-75.3554
	2.467	-59.6218	-62.8539	-66.0807	-70.3665	-77.608
	2.4675	-59.5162	-62.2854	-65.3934	-69.201	-74.2411
	2.468	-59.284	-62.509	-65.0693	-70.528	-74.1417
	2.4685	-59.5845	-62.4801	-65.0268	-70.5941	-74.5592
	2.469	-59.9157	-62.8443	-65.6857	-71.3479	-71.8541
	2.4695	-59.6929	-62.686	-66.1749	-70.9664	-74.1116
	2.47	-59.4417	-62.0924	-65.419	-70.5892	-76.6451
	2.4705	-59.5997	-62.8963	-66.6386	-71.7751	-74.3369
	2.471	-60.0656	-62.924	-66.1779	-69.8955	-73.6119
	2.4715	-59.5607	-62.8065	-66.8464	-70.1981	-76.1594
	2.472	-59.9991	-62.8118	-66.3205	-71.8476	-75.0854
	2.4725	-59.6438	-62.8312	-66.3388	-69.7068	-74.6177
	2.473	-59.9272	-62.5859	-66.5054	-70.1642	-75.083
	2.4735	-60.225	-62.669	-66.0116	-70.9555	-75.752
	2.474	-60.0761	-62.8884	-66.2805	-71.0725	-74.3428
	2.4745	-60.4772	-63.7736	-65.8022	-74.6356	-75.1145
	2.475	-60.159	-63.1252	-66.5209	-71.3942	-75.8558
	2.4755	-60.4832	-63.2411	-66.3166	-70.0955	-75.2505
	2.476	-60.1941	-63.2518	-66.5427	-72.4401	-75.4611
	2.4765	-60.403	-63.6155	-66.9108	-71.2358	-75.7642
	2.477	-60.6404	-63.6857	-67.5216	-71.7084	-77.2689
	2.4775	-60.7578	-63.6237	-66.7088	-71.6593	-76.4352
	2.478	-60.2792	-63.6236	-65.5822	-71.0708	-75.9944
	2.4785	-60.5587	-63.1749	-67.5634	-69.3538	-75.6082
	2.479	-60.9732	-63.8399	-67.1125	-71.272	-75.7579
	2.4795	-61.0927	-62.9472	-66.8263	-71.5121	-76.9426
	2.48	-60.8522	-63.7591	-67.4871	-72.3165	-74.8125
	2.4805	-60.7881	-63.5988	-66.1396	-72.0816	-75.9104
	2.481	-61.2306	-63.7831	-67.1803	-72.2683	-75.1669
	2.4815	-61.3659	-63.8801	-67.0449	-72.2169	-74.6037
	2.482	-60.8998	-63.7376	-66.2571	-71.8286	-76.1339
	2.4825	-60.9471	-64.2478	-67.411	-71.2792	-75.0808
	2.483	-60.9342	-64.2155	-67.6056	-72.7339	-76.195
	2.4835	-61.0839	-64.3417	-67.0058	-71.6249	-76.2247
	2.484	-61.123	-63.368	-67.2921	-71.1433	-77.9294
	2.4845	-61.0189	-64.7742	-67.286	-72.4055	-76.0978
	2.485	-61.695	-64.3564	-67.605	-71.3382	-75.6744
	2.4855	-61.1482	-64.9621	-67.8475	-72.1205	-75.1893
	2.486	-61.1184	-64.2951	-67.2919	-71.9442	-76.1872
	2.4865	-61.2196	-63.9964	-67.1096	-70.61	-75.7141
	2.487	-60.8457	-64.734	-67.5964	-71.0034	-76.2238
	2.4875	-60.9105	-64.0504	-68.0973	-71.4988	-78.0529
	2.488	-62.126	-64.2384	-68.4951	-72.9189	-75.4302
	2.4885	-61.4469	-64.1972	-68.9974	-71.7756	-76.1754
	2.489	-61.517	-63.9462	-67.7546	-71.589	-77.0684
	2.4895	-61.7814	-64.3423	-68.8316	-71.8152	-78.0039
	2.49	-61.6627	-64.5475	-68.4161	-70.9181	-76.4905
	2.4905	-62.0148	-63.6874	-68.6431	-71.828	-78.7346
	2.491	-61.3031	-64.4862	-68.0345	-73.3169	-76.9805
	2.4915	-62.2607	-64.6633	-68.8468	-73.8976	-74.9815
	2.492	-61.5358	-64.0742	-68.0258	-71.6005	-76.1396
	2.4925	-61.8047	-64.421	-68.5925	-71.1923	-76.3438
	2.493	-61.8129	-64.8329	-68.0326	-72.219	-76.3087
	2.4935	-61.4007	-64.4046	-68.9147	-72.4352	-76.9454
	2.494	-61.7581	-64.2936	-68.7227	-71.6044	-77.5453
	2.4945	-61.6799	-64.6673	-67.3402	-73.7069	-75.9617
	2.495	-61.9301	-64.6392	-69.0329	-72.2668	-77.8257
	2.4955	-62.3309	-64.1227	-68.9829	-73.0404	-76.4424
	2.496	-61.7285	-64.6925	-69.1107	-71.0171	-77.4843
	2.4965	-62.2932	-64.6733	-68.6092	-70.8172	-81.2313
	2.497	-62.7353	-65.0701	-68.0829	-70.7406	-76.5833
	2.4975	-62.2859	-65.2715	-68.7741	-70.2552	-76.1105
	2.498	-62.4506	-64.922	-68.9572	-71.7888	-78.6701
	2.4985	-62.4115	-64.9051	-68.5132	-70.0544	-73.3915
	2.499	-62.1764	-64.9561	-68.4015	-72.3393	-76.0083
	2.4995	-62.4037	-65.0211	-68.9544	-72.1528	-78.3638
	2.5	-62.4607	-64.6548	-69.4118	-69.7553	-79.1323

## Sheet: Figure 3e
Figure 3e
		θ = 0°	θ = 30°	θ = 60°	θ = 90°
	x data	y data	y data	y data	y data
	frequency (GHz)	transmission (dB)	transmission (dB)	transmission (dB)	transmission (dB)
	2.4	-67.432	-73.4426	-75.4512	-84.2434
	2.4005	-67.1218	-71.9251	-75.438	-84.4124
	2.401	-67.439	-72.0384	-74.8628	-84.6823
	2.4015	-67.1215	-71.3457	-73.2167	-88.3222
	2.402	-68.461	-71.6325	-75.1867	-83.5641
	2.4025	-66.9402	-71.3662	-75.1742	-84.4244
	2.403	-66.7773	-71.3614	-76.9565	-80.5513
	2.4035	-67.7045	-72.4057	-77.5734	-87.365
	2.404	-67.2066	-73.2221	-74.4453	-82.5795
	2.4045	-67.439	-72.674	-74.8007	-82.964
	2.405	-67.4304	-70.5821	-74.5393	-82.7333
	2.4055	-66.9739	-72.3661	-75.0148	-80.0191
	2.406	-66.6606	-71.7115	-75.5638	-81.2597
	2.4065	-66.5566	-70.5656	-73.6001	-92.3167
	2.407	-66.7271	-71.1621	-76.3555	-79.9168
	2.4075	-66.887	-72.6152	-75.3909	-82.7537
	2.408	-66.5439	-70.8237	-75.3402	-81.8616
	2.4085	-67.1286	-71.6497	-73.9164	-84.5809
	2.409	-66.4133	-72.1812	-72.2499	-87.293
	2.4095	-67.3651	-72.4229	-74.5272	-82.0852
	2.41	-66.223	-72.416	-75.0966	-86.5181
	2.4105	-67.3016	-71.4957	-72.9609	-86.9875
	2.411	-66.1941	-71.4812	-74.3598	-81.2398
	2.4115	-67.2294	-71.1655	-73.9338	-82.7725
	2.412	-66.5788	-71.8947	-75.4441	-84.9744
	2.4125	-66.8306	-72.2941	-72.9608	-83.1305
	2.413	-67.0081	-72.7172	-74.7681	-84.3955
	2.4135	-66.8019	-72.0674	-74.3465	-83.1362
	2.414	-66.3071	-71.8623	-73.7544	-81.7299
	2.4145	-66.7391	-71.4811	-74.136	-89.214
	2.415	-67.0559	-70.9685	-74.2229	-82.3237
	2.4155	-66.2989	-71.3895	-74.6615	-84.0355
	2.416	-66.2516	-71.6527	-74.1166	-81.7221
	2.4165	-66.2433	-70.1824	-75.8356	-82.8518
	2.417	-66.9415	-70.0633	-73.7455	-82.3567
	2.4175	-67.0421	-71.8436	-73.9964	-82.3644
	2.418	-66.4968	-70.5651	-76.1613	-83.078
	2.4185	-66.3963	-70.2721	-73.0454	-78.9883
	2.419	-66.1306	-70.2815	-73.791	-83.9349
	2.4195	-66.3261	-70.6649	-72.958	-81.0466
	2.42	-66.4751	-70.2038	-75.3765	-84.2897
	2.4205	-65.9178	-70.5208	-73.4413	-85.1777
	2.421	-65.6431	-70.8269	-75.474	-80.298
	2.4215	-65.7375	-69.5746	-74.8703	-81.9378
	2.422	-66.6417	-70.0174	-74.2264	-80.4541
	2.4225	-65.7078	-70.0171	-75.5501	-85.0346
	2.423	-65.6712	-69.5284	-74.0513	-82.6129
	2.4235	-66.5107	-69.9823	-73.7918	-85.8088
	2.424	-66.5156	-69.4719	-74.7753	-82.2744
	2.4245	-65.6768	-69.9396	-74.1428	-89.7051
	2.425	-66.7826	-70.674	-73.4503	-81.7645
	2.4255	-67.1463	-69.6445	-76.5528	-78.8023
	2.426	-66.2938	-70.6886	-74.6462	-85.5751
	2.4265	-66.9089	-70.0743	-74.201	-83.5756
	2.427	-66.4841	-70.8401	-72.609	-85.2965
	2.4275	-66.4504	-70.1701	-74.6593	-86.7066
	2.428	-65.7976	-69.2314	-74.1437	-81.7652
	2.4285	-66.081	-71.0848	-75.1516	-79.8398
	2.429	-66.3783	-68.6903	-72.0053	-83.5092
	2.4295	-66.1494	-69.4386	-72.7321	-85.9458
	2.43	-66.4251	-70.0318	-72.8803	-80.5477
	2.4305	-66.2168	-69.6943	-75.6842	-80.5304
	2.431	-66.6104	-68.684	-72.6261	-81.2254
	2.4315	-66.2156	-69.083	-75.3911	-80.4278
	2.432	-67.3654	-70.5535	-73.0662	-79.3464
	2.4325	-66.0815	-70.2954	-72.6575	-79.3648
	2.433	-66.3246	-69.6626	-73.6226	-79.6692
	2.4335	-66.8875	-69.1517	-73.4078	-81.0754
	2.434	-66.7447	-69.4393	-73.191	-83.6482
	2.4345	-66.4607	-69.1439	-74.1972	-79.5668
	2.435	-65.0324	-69.5408	-74.6255	-84.0223
	2.4355	-65.87	-68.52	-72.9322	-86.4779
	2.436	-66.0385	-68.9752	-75.9755	-85.5355
	2.4365	-67.4174	-68.4221	-72.4506	-84.3545
	2.437	-65.8424	-68.3869	-74.9369	-81.0222
	2.4375	-66.7572	-67.5242	-71.9637	-83.2403
	2.438	-66.3432	-70.0494	-74.9611	-77.9055
	2.4385	-66.9053	-69.4963	-71.8742	-80.9598
	2.439	-66.3989	-69.7702	-72.9959	-81.1199
	2.4395	-67.1058	-68.2297	-74.4047	-81.8362
	2.44	-67.659	-68.3917	-73.1809	-75.7391
	2.4405	-66.7522	-70.4122	-74.4937	-80.9327
	2.441	-65.6485	-68.6838	-72.1294	-80.537
	2.4415	-66.1601	-68.394	-73.2962	-79.2553
	2.442	-66.946	-69.5777	-75.7226	-82.771
	2.4425	-65.8444	-70.3029	-75.1268	-86.0221
	2.443	-67.1193	-67.6272	-73.331	-85.9522
	2.4435	-66.2876	-70.2866	-73.3524	-84.9749
	2.444	-66.4727	-71.0725	-74.2992	-87.1691
	2.4445	-67.334	-68.7418	-73.7373	-78.4398
	2.445	-66.639	-68.1078	-76.388	-84.776
	2.4455	-67.4757	-69.0592	-72.2964	-88.1357
	2.446	-66.9315	-69.9081	-76.3016	-83.3702
	2.4465	-66.3926	-68.818	-75.9783	-85.2339
	2.447	-67.8162	-70.7224	-73.7756	-79.6515
	2.4475	-67.2761	-70.5842	-76.4772	-86.698
	2.448	-67.5179	-68.5108	-74.5596	-85.7091
	2.4485	-67.6709	-69.8835	-75.8212	-87.8366
	2.449	-67.7713	-69.2292	-76.6011	-80.6288
	2.4495	-66.9489	-71.7067	-71.6676	-100.27
	2.45	-67.5297	-69.3227	-73.4214	-79.8895
	2.4505	-68.9797	-69.8515	-75.6005	-82.22
	2.451	-67.5924	-69.8421	-71.8376	-74.8739
	2.4515	-68.1688	-68.9512	-76.5048	-80.6843
	2.452	-68.534	-70.6595	-75.8418	-83.0581
	2.4525	-67.0325	-68.3663	-75.2157	-93.9198
	2.453	-68.2424	-71.0015	-74.4627	-81.9944
	2.4535	-66.5171	-70.3544	-78.0188	-81.6833
	2.454	-67.0446	-71.5162	-80.9821	-82.7222
	2.4545	-68.4906	-70.5809	-72.0839	-78.0541
	2.455	-68.1262	-69.655	-76.3144	-93.0836
	2.4555	-68.9733	-69.2442	-74.5476	-88.175
	2.456	-70.7106	-70.5085	-77.9965	-83.8372
	2.4565	-68.8847	-72.2662	-73.6418	-84.7263
	2.457	-69.1816	-71.1609	-76.8622	-91.0324
	2.4575	-69.9316	-70.2079	-75.7741	-81.6958
	2.458	-68.1993	-70.6507	-75.2299	-84.7102
	2.4585	-68.9022	-72.8502	-77.4635	-83.0094
	2.459	-70.0407	-72.089	-76.2045	-88.8424
	2.4595	-69.0945	-70.6344	-82.8196	-82.4106
	2.46	-70.1282	-70.8969	-74.9463	-82.3228
	2.4605	-69.6763	-71.895	-75.9156	-81.6226
	2.461	-68.8692	-70.252	-76.7578	-88.0756
	2.4615	-69.5673	-73.322	-79.3717	-82.013
	2.462	-69.4847	-71.2573	-75.8259	-86.3237
	2.4625	-70.1755	-74.2615	-81.1345	-83.3665
	2.463	-69.2321	-70.3198	-75.1383	-90.3666
	2.4635	-69.7279	-70.3924	-78.6061	-79.9978
	2.464	-70.2924	-73.3072	-77.6924	-83.2663
	2.4645	-69.7385	-72.4506	-77.363	-82.7337
	2.465	-69.2571	-71.52	-82.362	-84.3381
	2.4655	-68.9478	-73.9335	-81.5363	-84.7803
	2.466	-70.336	-73.6418	-78.2411	-81.5088
	2.4665	-70.1148	-72.8568	-79.5151	-90.1007
	2.467	-70.3665	-71.3928	-79.3645	-88.0665
	2.4675	-69.201	-73.854	-75.8939	-81.3993
	2.468	-70.528	-72.4333	-79.1141	-80.9772
	2.4685	-70.5941	-71.6091	-80.924	-82.1977
	2.469	-71.3479	-71.5384	-83.058	-86.4866
	2.4695	-70.9664	-74.035	-78.0864	-105.968
	2.47	-70.5892	-73.307	-84.9335	-82.4139
	2.4705	-71.7751	-74.2935	-77.8206	-88.459
	2.471	-69.8955	-74.0357	-83.5548	-90.7697
	2.4715	-70.1981	-73.3481	-79.7834	-90.2823
	2.472	-71.8476	-73.2773	-80.4091	-84.7015
	2.4725	-69.7068	-72.1195	-83.4901	-83.4352
	2.473	-70.1642	-74.0348	-82.1916	-86.0539
	2.4735	-70.9555	-73.2665	-77.9005	-83.6372
	2.474	-71.0725	-74.4288	-80.5742	-85.7259
	2.4745	-74.6356	-73.3838	-83.6781	-83.5989
	2.475	-71.3942	-72.9874	-84.6894	-79.6636
	2.4755	-70.0955	-74.0785	-79.7471	-81.0517
	2.476	-72.4401	-77.2857	-80.7421	-81.996
	2.4765	-71.2358	-73.3349	-78.3671	-80.2337
	2.477	-71.7084	-73.6064	-80.722	-89.6663
	2.4775	-71.6593	-74.4282	-79.8015	-84.5051
	2.478	-71.0708	-76.4115	-84.3049	-88.7513
	2.4785	-69.3538	-76.26	-79.0333	-81.3507
	2.479	-71.272	-76.3985	-80.2249	-87.0103
	2.4795	-71.5121	-75.1028	-79.3783	-82.2806
	2.48	-72.3165	-74.0824	-79.8946	-92.0742
	2.4805	-72.0816	-75.8034	-76.9116	-83.9618
	2.481	-72.2683	-75.42	-77.6689	-83.1472
	2.4815	-72.2169	-74.3972	-78.678	-82.4761
	2.482	-71.8286	-75.9545	-81.7452	-81.8164
	2.4825	-71.2792	-74.3331	-79.3894	-85.9516
	2.483	-72.7339	-76.5641	-79.3461	-83.8629
	2.4835	-71.6249	-77.2807	-78.9615	-94.4504
	2.484	-71.1433	-74.7931	-77.6478	-92.6543
	2.4845	-72.4055	-75.7493	-84.3912	-93.1478
	2.485	-71.3382	-80.6486	-79.0624	-85.5642
	2.4855	-72.1205	-77.1886	-77.4823	-84.5356
	2.486	-71.9442	-75.3084	-82.9463	-86.1181
	2.4865	-70.61	-77.9268	-79.7536	-89.2068
	2.487	-71.0034	-75.526	-78.3303	-90.1192
	2.4875	-71.4988	-77.7841	-79.1876	-90.9681
	2.488	-72.9189	-79.0027	-77.1484	-86.4959
	2.4885	-71.7756	-76.022	-80.9575	-90.6909
	2.489	-71.589	-78.7061	-82.9995	-90.5977
	2.4895	-71.8152	-74.4157	-79.6225	-90.3454
	2.49	-70.9181	-75.8211	-81.4555	-91.2322
	2.4905	-71.828	-79.2417	-87.1718	-88.0421
	2.491	-73.3169	-78.2992	-81.63	-86.8741
	2.4915	-73.8976	-77.8034	-78.6975	-85.6256
	2.492	-71.6005	-75.111	-81.2751	-87.3054
	2.4925	-71.1923	-77.6642	-79.3188	-95.5882
	2.493	-72.219	-77.1151	-82.2735	-88.4393
	2.4935	-72.4352	-77.8441	-79.6511	-90.72
	2.494	-71.6044	-77.5542	-77.6213	-92.1685
	2.4945	-73.7069	-74.3084	-79.8723	-83.3876
	2.495	-72.2668	-78.3305	-80.5568	-91.1755
	2.4955	-73.0404	-77.3936	-76.1159	-103.301
	2.496	-71.0171	-78.2037	-80.4268	-86.4184
	2.4965	-70.8172	-79.5625	-81.0214	-86.0235
	2.497	-70.7406	-77.2194	-80.3099	-103.174
	2.4975	-70.2552	-77.6707	-82.2077	-89.8177
	2.498	-71.7888	-78.3857	-79.7656	-84.7775
	2.4985	-70.0544	-80.8799	-85.6107	-91.0641
	2.499	-72.3393	-76.5922	-80.1614	-100.219
	2.4995	-72.1528	-75.8115	-79.5765	-96.6686
	2.5	-69.7553	-78.3253	-78.366	-94.6506

## Sheet: Figure 3i
Figure 3i
	x data	y data
	time (s)	RSSI (dB)
	0	-70
	1	-68
	2	-70
	3	-70
	4	-69
	5	-71
	6	-68
	7	-67
	8	-68
	9	-70
	10	-68
	11	-73
	12	-69
	13	-67
	14	-70
	15	-70
	16	-73
	17	-69
	18	-68
	19	-72
	20	-72
	21	-69
	22	-71
	23	-69
	24	-69
	25	-70
	26	-66
	27	-70
	28	-70
	29	-74
	30	-70
	31	-69
	32	-68
	33	-70
	34	-67
	35	-69
	36	-71
	37	-70
	38	-69
	39	-68
	40	-70
	41	-71
	42	-70
	43	-73
	44	-72
	45	-74
	46	-74
	47	-79
	48	-79
	49	-78
	50	-76
	51	-77
	52	-74
	53	-76
	54	-76
	55	-73
	56	-74
	57	-76
	58	-77
	59	-78
	60	-75
	61	-72
	62	-73
	63	-74
	64	-73
	65	-73
	66	-68
	67	-69
	68	-65
	69	-70
	70	-71
	71	-70
	72	-72
	73	-66
	74	-70
	75	-70
	76	-67
	77	-65
	78	-65
	79	-68
	80	-70
	81	-67
	82	-65
	83	-71
	84	-67
	85	-64
	86	-68
	87	-65
	88	-65
	89	-69
	90	-68
	91	-69
	92	-68
	93	-67
	94	-68
	95	-69
	96	-67
	97	-70
	98	-70
	99	-71
	100	-69
	101	-65
	102	-66
	103	-67
	104	-71
	105	-68
	106	-73
	107	-71
	108	-68
	109	-68
	110	-69
	111	-70
	112	-72
	113	-72
	114	-73
	115	-70
	116	-71
	117	-73
	118	-76
	119	-73
	120	-77
	121	-76
	122	-77
	123	-79
	124	-78
	125	-81
	126	-82
	127	-88
	128	-98
	129	-100
	130	-100
	131	-100
	132	-100
	133	-100
	134	-100
	135	-100
	136	-100
	137	-100
	138	-100
	139	-100
	140	-100
	141	-100
	142	-100
	143	-100
	144	-100
	145	-100
	146	-100
	147	-100
	148	-100
	149	-100
	150	-100
	151	-100
	152	-100
	153	-100
	154	-100
	155	-78
	156	-83
	157	-82
	158	-82
	159	-82
	160	-81
	161	-80
	162	-81
	163	-81
	164	-79
	165	-79
	166	-80
	167	-80
	168	-80
	169	-78
	170	-79
	171	-79
	172	-79
	173	-81
	174	-100
	175	-100
	176	-100
	177	-100
	178	-100
	179	-100
	180	-100
	181	-100
	182	-100
	183	-100
	184	-100
	185	-100
	186	-100
	187	-100
	188	-100
	189	-100
	190	-100
	191	-100
	192	-100
	193	-100
	194	-100
	195	-100
	196	-100
	197	-100
	198	-100
	199	-100
	200	-79
	201	-82
	202	-82
	203	-82
	204	-85
	205	-84
	206	-82
	207	-81
	208	-82
	209	-83
	210	-83
	211	-82
	212	-82
	213	-84
	214	-84
	215	-82
	216	-84
	217	-85
	218	-84
	219	-100
	220	-100
	221	-100
	222	-100
	223	-100
	224	-100
	225	-100
	226	-100
	227	-100
	228	-100
	229	-100
	230	-100
	231	-100
	232	-100
	233	-100
	234	-100
	235	-100
	236	-100
	237	-100
	238	-100
	239	-100
	240	-100
	241	-100
	242	-100
	243	-100
	244	-100
	245	-79
	246	-83
	247	-83
	248	-83
	249	-82
	250	-81
	251	-82
	252	-84
	253	-83
	254	-83
	255	-83
	256	-84
	257	-83
	258	-83
	259	-83
	260	-82
	261	-100
	262	-100
	263	-100
	264	-100
	265	-100
	266	-100
	267	-100
	268	-100
	269	-100
	270	-100
	271	-100
	272	-100
	273	-100
	274	-100
	275	-100
	276	-100
	277	-100
	278	-100
	279	-100
	280	-100
	281	-100
	282	-100
	283	-100
	284	-100
	285	-100

## Sheet: Figure 3j
Figure 3j
		RSSI (dB)
	x data	y data	y error
	w/ metamaterial (air)	-69.525	1.724
	w/ metamaterial (water)	-81.796	1.805
	w/o metamaterial (water)	-100	N.A.

[truncated: 20 more sheets: Figure 4e, Figure 4f, Figure 4g, Figure 4h, Figure 4i, Supplementary Figure 2, Supplementary Figure 3, Supplementary Figure 7, Supplementary Figure 8, Supplementary Figure 10, Supplementary Figure 11, Supplementary Figure 12, Supplementary Figure 13, Supplementary Figure 14, Supplementary Figure 18, Supplementary Figure 19, Supplementary Figure 20, Supplementary Figure 23, Supplementary Figure 25, Supplementary Figure 26]
